# Supplementary material for: Candida albicans white and opaque cells exhibit distinct spectra of organ colonization in mouse models of infection
Source: PLoS One. 2019 Jun 6;14(6):e0218037. doi: 10.1371/journal.pone.0218037 (PMC6553767; doi:10.1371/journal.pone.0218037)
Supplement: S1 Data — (XLSX) [file pone.0218037.s006.xlsx]

## Sheet: Plate Setup
Guide for strain in each well key.			NT= no tag	blank=media only	1/2/3= replicate number
	1	2	3	4	5	6	7	8	9	10	11	12
A	blank	blank	blank	blank	blank	blank	blank	blank	blank	blank	blank	blank
B	blank	NT white (537) 1	NT white (537) 1	NT white (537) 1	NT opaque (589) 2	NT opaque (589) 2	NT opaque (589) 2	NT white (537) 3	NT white (537) 3	NT white (537) 3	blank	blank
C	blank	Wh-GFP (612) 1	Wh-GFP (612) 1	Wh-GFP (612) 1	Op-GFP (629) 2	Op-GFP (629) 2	Op-GFP (629) 2	Wh-GFP (612) 3	Wh-GFP (612) 3	Wh-GFP (612) 3	blank	blank
D	blank	Wh-mC (613) 1	Wh-mC (613) 1	Wh-mC (613) 1	Op-mC (642) 2	Op-mC (642) 2	Op-mC (642) 2	Wh-mC (613) 3	Wh-mC (613) 3	Wh-mC (613) 3	blank	blank
E	blank	NT opaque (589) 1	NT opaque (589) 1	NT opaque (589) 1	NT white (537) 2	NT white (537) 2	NT white (537) 2	NT opaque (589) 3	NT opaque (589) 3	NT opaque (589) 3	blank	blank
F	blank	Op-GFP (629) 1	Op-GFP (629) 1	Op-GFP (629) 1	Wh-GFP (612) 2	Wh-GFP (612) 2	Wh-GFP (612) 2	Op-GFP (629) 3	Op-GFP (629) 3	Op-GFP (629) 3	blank	blank
G	blank	Op-mC (642) 1	Op-mC (642) 1	Op-mC (642) 1	Wh-mC (613) 2	Wh-mC (613) 2	Wh-mC (613) 2	Op-mC (642) 3	Op-mC (642) 3	Op-mC (642) 3	blank	blank
H	blank	blank	blank	blank	blank	blank	blank	blank	blank	blank	blank	blank
Wells A1-A12 and H1-H12 used for blank background subtraction

## Sheet: Raw Data
Cycle Nr.	1	2	3	4	5	6	7	8	9	10	11	12	13	14	15	16	17	18	19	20	21	22	23	24	25	26	27	28	29	30	31	32	33	34	35	36	37	38	39	40	41	42	43	44	45	46	47	48	49
Time [s]	0	899.844	1799.8	2699.74	3599.69	4499.64	5399.59	6299.54	7199.49	8099.45	8999.41	9899.36	10799.3	11699.3	12599.2	13499.1	14399.1	15299.1	16199	17099	17998.9	18898.9	19798.8	20698.8	21598.7	22498.7	23398.6	24298.6	25198.5	26098.5	26998.4	27898.4	28798.3	29698.3	30598.2	31498.2	32398.1	33298.1	34198	35098	35997.9	36897.9	37797.8	38697.8	39597.7	40497.7	41397.6	42297.6	43197.5
Temp. [°C]	24.5	25.1	25	25.1	25.1	25.1	25.1	25	25	25.1	25	25	25	25.1	25.2	25.1	25.1	25.1	25.1	25.2	25.3	25.1	25.3	25	25	25.2	25	25.1	25.1	25.1	25	25.2	25.1	25	25.1	25	25	25.1	25	25.3	25	25.1	25.1	25.2	25.1	25.1	25.2	25.1	25.1
A1	0.0896	0.089	0.0887	0.0889	0.0888	0.0888	0.0889	0.0887	0.0889	0.0886	0.0887	0.0888	0.0886	0.0888	0.0887	0.0888	0.0888	0.0886	0.0886	0.0889	0.0887	0.0887	0.0888	0.0888	0.0887	0.0887	0.0887	0.0887	0.0887	0.0888	0.0887	0.0888	0.0888	0.0889	0.0888	0.0887	0.0888	0.0889	0.0887	0.0888	0.0888	0.0887	0.0888	0.0887	0.089	0.0889	0.0888	0.0889	0.0888
A2	0.0946	0.0939	0.0938	0.0939	0.0937	0.0938	0.0937	0.0936	0.0938	0.0937	0.0938	0.0937	0.0937	0.0936	0.0937	0.0936	0.0937	0.0935	0.0935	0.0937	0.0934	0.0935	0.0937	0.0937	0.0937	0.0936	0.0934	0.0934	0.0935	0.0938	0.0936	0.0936	0.0938	0.0938	0.0935	0.0933	0.0938	0.0938	0.0936	0.0937	0.0933	0.0935	0.0935	0.0933	0.0937	0.0936	0.0935	0.0934	0.0934
A3	0.0947	0.0937	0.0937	0.0938	0.0937	0.0937	0.0937	0.0936	0.0938	0.0935	0.0935	0.0935	0.0933	0.0938	0.0933	0.0936	0.0936	0.0935	0.0934	0.0935	0.0933	0.0932	0.0935	0.0935	0.0935	0.0932	0.0934	0.0935	0.0934	0.0933	0.0934	0.0932	0.0934	0.0934	0.0934	0.0933	0.0934	0.0932	0.0932	0.0929	0.0933	0.0932	0.0932	0.0932	0.0932	0.0934	0.0929	0.0935	0.093
A4	0.0945	0.0942	0.094	0.0942	0.0941	0.0941	0.094	0.094	0.0941	0.0941	0.0939	0.0939	0.0938	0.0941	0.0938	0.094	0.094	0.0938	0.0939	0.0939	0.094	0.0938	0.0939	0.0937	0.0938	0.0936	0.094	0.0938	0.0938	0.0938	0.0937	0.0938	0.0938	0.0937	0.0937	0.0937	0.0939	0.094	0.0939	0.0938	0.0938	0.0938	0.094	0.0939	0.0939	0.094	0.0936	0.0939	0.0939
A5	0.0898	0.0892	0.0901	0.0902	0.0903	0.0903	0.0902	0.0903	0.0904	0.0901	0.0901	0.0902	0.0901	0.0904	0.0902	0.0906	0.0902	0.0902	0.0905	0.0903	0.0904	0.0901	0.0901	0.0901	0.0901	0.09	0.0904	0.09	0.09	0.0901	0.09	0.0901	0.0901	0.0901	0.0901	0.0901	0.09	0.09	0.0901	0.09	0.0899	0.0899	0.09	0.0902	0.09	0.0899	0.0898	0.0901	0.0899
A6	0.0894	0.0888	0.089	0.0889	0.0889	0.0889	0.0891	0.0888	0.0889	0.0888	0.0888	0.0888	0.0887	0.0888	0.0889	0.089	0.0888	0.0888	0.0892	0.0888	0.0888	0.0888	0.0889	0.0887	0.0888	0.0889	0.0888	0.0887	0.0888	0.0889	0.0889	0.0888	0.089	0.0891	0.0888	0.0888	0.089	0.0888	0.0888	0.0888	0.0888	0.0887	0.0889	0.0891	0.089	0.0889	0.0891	0.0891	0.089
A7	0.0889	0.0888	0.0885	0.0888	0.0886	0.0887	0.0887	0.0887	0.0887	0.0885	0.0886	0.0886	0.0886	0.0887	0.0887	0.0887	0.0886	0.0887	0.0886	0.0887	0.0886	0.0886	0.0888	0.0886	0.0887	0.0886	0.0888	0.0887	0.0887	0.0888	0.0886	0.0886	0.0887	0.0889	0.0887	0.0886	0.0888	0.0887	0.0886	0.0887	0.0886	0.0886	0.0886	0.0887	0.0887	0.0886	0.0887	0.0888	0.0886
A8	0.0913	0.0906	0.0907	0.0908	0.0908	0.0906	0.0909	0.0907	0.0909	0.0907	0.0906	0.0907	0.0905	0.0907	0.0906	0.0907	0.0908	0.0907	0.0905	0.0908	0.0906	0.0905	0.0907	0.0905	0.0907	0.0906	0.0906	0.0906	0.0907	0.0907	0.0906	0.0907	0.0907	0.0907	0.0907	0.0907	0.0907	0.0906	0.0905	0.0905	0.0906	0.0906	0.0906	0.0906	0.0906	0.0907	0.0906	0.0908	0.0906
A9	0.0912	0.0904	0.0901	0.0901	0.0899	0.0901	0.09	0.0901	0.09	0.0899	0.0901	0.0899	0.0899	0.0899	0.0899	0.0897	0.0899	0.0897	0.0898	0.0897	0.0897	0.0897	0.0899	0.0898	0.0897	0.0897	0.0897	0.0896	0.0896	0.0898	0.0897	0.0898	0.0898	0.0897	0.0897	0.0897	0.0898	0.0898	0.0897	0.0897	0.0897	0.0896	0.0898	0.0898	0.0899	0.0896	0.0899	0.0899	0.0898
A10	0.0918	0.0913	0.0914	0.0914	0.0913	0.0913	0.0913	0.0914	0.0913	0.0912	0.0913	0.0913	0.0913	0.0912	0.0914	0.0913	0.0915	0.0912	0.0912	0.0914	0.0912	0.0913	0.0914	0.0914	0.0915	0.0913	0.0912	0.0914	0.0913	0.0915	0.0913	0.0914	0.0914	0.0915	0.0915	0.0914	0.0916	0.0914	0.0915	0.0914	0.0914	0.0914	0.0914	0.0914	0.0915	0.0913	0.0914	0.0917	0.0913
A11	0.0915	0.0908	0.0906	0.0908	0.0906	0.0906	0.0906	0.0907	0.0907	0.0905	0.0905	0.0906	0.0904	0.0907	0.0904	0.0906	0.0907	0.0906	0.0907	0.0906	0.0905	0.0905	0.0906	0.0906	0.0907	0.0906	0.0905	0.0906	0.0906	0.0906	0.0906	0.0907	0.0906	0.0906	0.0905	0.0904	0.0907	0.0906	0.0906	0.0904	0.0906	0.0905	0.0906	0.0906	0.0905	0.0906	0.0904	0.0906	0.0905
A12	0.0901	0.0896	0.0894	0.0893	0.0893	0.0894	0.0894	0.0893	0.0893	0.0893	0.0895	0.0893	0.0892	0.0893	0.0894	0.0894	0.0893	0.0893	0.0893	0.0896	0.0891	0.0895	0.0895	0.0891	0.0894	0.0892	0.0894	0.0892	0.0893	0.0894	0.0894	0.0893	0.0894	0.0894	0.0894	0.0893	0.0895	0.0894	0.0894	0.0892	0.0894	0.0894	0.0894	0.0894	0.0894	0.0893	0.0893	0.0892	0.0892
B1	0.0942	0.0922	0.0917	0.0922	0.0917	0.0918	0.0921	0.0918	0.0918	0.0917	0.0919	0.0918	0.0917	0.0919	0.0916	0.0916	0.0917	0.0917	0.0918	0.092	0.0917	0.0915	0.0917	0.0919	0.0916	0.0914	0.0916	0.0916	0.0918	0.0919	0.0918	0.0915	0.0916	0.0917	0.0917	0.0917	0.0917	0.0918	0.092	0.0917	0.092	0.092	0.0921	0.0918	0.0921	0.0918	0.0916	0.092	0.0917
B2	0.091	0.0905	0.0901	0.0902	0.0898	0.0897	0.0898	0.0898	0.0899	0.0899	0.0897	0.0897	0.0896	0.0899	0.0896	0.0897	0.0898	0.0899	0.0901	0.0901	0.0901	0.0901	0.0905	0.0907	0.091	0.0912	0.0914	0.0921	0.0925	0.0937	0.0941	0.0953	0.0962	0.0972	0.0985	0.1007	0.103	0.1061	0.1085	0.1104	0.112	0.1159	0.1191	0.1201	0.1234	0.1276	0.1316	0.1354	0.1409
B3	0.0968	0.096	0.0953	0.0953	0.095	0.095	0.0952	0.0951	0.0949	0.095	0.0949	0.0949	0.0949	0.095	0.0952	0.095	0.0952	0.0953	0.0953	0.0955	0.0955	0.0957	0.0961	0.0962	0.0967	0.0971	0.0976	0.098	0.099	0.0999	0.1008	0.1019	0.1037	0.1045	0.1064	0.1084	0.1113	0.1146	0.1148	0.1164	0.1195	0.1207	0.1239	0.1257	0.129	0.1337	0.1379	0.1423	0.1479
B4	0.0929	0.0917	0.0915	0.0914	0.0911	0.0912	0.0911	0.091	0.091	0.091	0.0912	0.0912	0.091	0.0913	0.0915	0.0914	0.0916	0.0918	0.0919	0.0923	0.0924	0.0928	0.0934	0.0936	0.0941	0.0946	0.0952	0.0962	0.0967	0.0979	0.0984	0.0998	0.1013	0.1024	0.1046	0.106	0.1087	0.1125	0.1149	0.1152	0.1183	0.121	0.1236	0.1247	0.1291	0.1336	0.1377	0.1426	0.1481
B5	0.092	0.0902	0.09	0.0899	0.0898	0.09	0.09	0.09	0.09	0.09	0.0901	0.0902	0.09	0.0902	0.0903	0.0904	0.0905	0.0907	0.0908	0.091	0.0912	0.0916	0.0919	0.0923	0.0928	0.0932	0.0935	0.0943	0.0953	0.0961	0.097	0.0979	0.0994	0.1007	0.1032	0.1048	0.1074	0.1071	0.1094	0.1123	0.1137	0.1155	0.1168	0.1191	0.1227	0.1253	0.1284	0.1327	0.1358
B6	0.0923	0.0912	0.0908	0.091	0.0908	0.0911	0.0908	0.0908	0.091	0.0908	0.091	0.0911	0.0911	0.0913	0.0913	0.0916	0.0917	0.0918	0.0921	0.0924	0.0928	0.0926	0.0932	0.0934	0.094	0.0945	0.0952	0.0959	0.0968	0.0978	0.0986	0.0995	0.1009	0.1025	0.1059	0.1068	0.1093	0.1098	0.1117	0.1142	0.1157	0.1174	0.1191	0.1215	0.1252	0.1285	0.1312	0.1345	0.1372
B7	0.0914	0.0899	0.0897	0.0899	0.0897	0.0898	0.0897	0.0898	0.0899	0.0897	0.0898	0.09	0.0898	0.09	0.0901	0.0901	0.0903	0.0904	0.0905	0.0911	0.0911	0.0915	0.0919	0.092	0.093	0.0933	0.0939	0.0947	0.0951	0.0964	0.097	0.098	0.0996	0.1009	0.1027	0.104	0.107	0.1079	0.1099	0.1121	0.1143	0.1154	0.1172	0.1195	0.123	0.1266	0.1287	0.1322	0.1355
B8	0.097	0.0957	0.095	0.095	0.0949	0.0949	0.0946	0.0944	0.0949	0.0947	0.0947	0.0947	0.0946	0.0948	0.0947	0.0949	0.0949	0.095	0.095	0.0952	0.0956	0.0957	0.0962	0.0961	0.0966	0.097	0.0978	0.0982	0.0992	0.0997	0.1009	0.1021	0.1036	0.1048	0.106	0.1072	0.1094	0.1124	0.1142	0.1159	0.1184	0.1202	0.1228	0.125	0.1286	0.1326	0.1368	0.1409	0.1455
B9	0.0931	0.0927	0.0922	0.0919	0.0919	0.0919	0.092	0.0917	0.0918	0.0918	0.0919	0.0919	0.0917	0.0918	0.0917	0.092	0.092	0.0918	0.0922	0.0924	0.0925	0.0926	0.0929	0.0931	0.0934	0.0939	0.0942	0.0946	0.0958	0.0963	0.0974	0.098	0.0995	0.101	0.1026	0.1041	0.1059	0.1083	0.1102	0.1133	0.1165	0.12	0.1227	0.1247	0.1291	0.1321	0.1375	0.142	0.1463
B10	0.0941	0.0934	0.0932	0.0931	0.0929	0.093	0.0926	0.0926	0.0929	0.0926	0.0927	0.0927	0.0926	0.0929	0.0927	0.0928	0.0931	0.0929	0.0932	0.0933	0.0934	0.0936	0.0942	0.0944	0.0947	0.0952	0.0957	0.0962	0.0968	0.0977	0.0983	0.0994	0.1005	0.1018	0.1034	0.1048	0.1063	0.1076	0.1103	0.1138	0.1162	0.1196	0.1223	0.1245	0.129	0.1329	0.1367	0.1414	0.1459
B11	0.091	0.0905	0.0903	0.0904	0.0904	0.0904	0.0905	0.0902	0.0905	0.0902	0.0903	0.0903	0.0903	0.0904	0.0902	0.0903	0.0905	0.0903	0.0903	0.0905	0.0902	0.0904	0.0904	0.0903	0.0903	0.0903	0.0904	0.0904	0.0904	0.0905	0.0903	0.0903	0.0905	0.0904	0.0905	0.0905	0.0904	0.0904	0.0903	0.0902	0.0904	0.0903	0.0904	0.0904	0.0903	0.0902	0.0904	0.0905	0.0904
B12	0.0899	0.09	0.0898	0.09	0.0898	0.0899	0.0899	0.0899	0.0899	0.0898	0.0899	0.0898	0.0897	0.0899	0.0899	0.09	0.09	0.0898	0.0898	0.0899	0.0896	0.0899	0.0898	0.0898	0.0898	0.0899	0.0897	0.0899	0.0898	0.0898	0.0898	0.0897	0.0898	0.0898	0.0898	0.0898	0.0898	0.0898	0.0897	0.0896	0.0897	0.0897	0.0897	0.0895	0.0897	0.0896	0.0897	0.0896	0.0896
C1	0.0925	0.0914	0.0912	0.0912	0.0911	0.091	0.0913	0.0912	0.0911	0.0911	0.0913	0.0914	0.0912	0.0913	0.091	0.091	0.0912	0.0915	0.0918	0.0912	0.0917	0.0915	0.0912	0.0911	0.0914	0.091	0.0914	0.0912	0.0914	0.0914	0.0917	0.0912	0.0912	0.0915	0.0916	0.0916	0.0914	0.0914	0.0915	0.0914	0.0916	0.0917	0.0918	0.0914	0.0918	0.0914	0.0913	0.0918	0.0917
C2	0.0913	0.0906	0.0904	0.0904	0.0901	0.0902	0.09	0.09	0.0901	0.0901	0.0901	0.0899	0.09	0.0901	0.0902	0.0902	0.0902	0.0902	0.0904	0.0906	0.0906	0.0909	0.0911	0.0913	0.0918	0.0921	0.0923	0.093	0.0933	0.094	0.0945	0.0955	0.0966	0.0975	0.0994	0.1017	0.1039	0.1053	0.1071	0.109	0.1105	0.1125	0.1155	0.1181	0.1208	0.1228	0.1259	0.1301	0.1334
C3	0.0937	0.0937	0.0932	0.093	0.0929	0.0928	0.0926	0.0925	0.0927	0.0926	0.0927	0.0926	0.0924	0.0927	0.0927	0.0928	0.0928	0.0927	0.0927	0.0932	0.0928	0.0931	0.0932	0.0934	0.0936	0.0937	0.0943	0.0943	0.0946	0.0954	0.0958	0.096	0.0968	0.0985	0.0992	0.1007	0.1023	0.1037	0.1054	0.1086	0.1107	0.1114	0.1149	0.1165	0.1191	0.1215	0.1243	0.1282	0.1325
C4	0.0906	0.0902	0.0909	0.0913	0.0912	0.091	0.0912	0.0909	0.091	0.091	0.0909	0.0909	0.0909	0.0911	0.0909	0.091	0.091	0.091	0.0912	0.0914	0.0914	0.0915	0.0918	0.0917	0.0922	0.0924	0.0925	0.0927	0.0932	0.0939	0.0945	0.0948	0.0959	0.0968	0.0978	0.0991	0.1005	0.1025	0.1037	0.1062	0.1086	0.1101	0.1124	0.1152	0.1185	0.1212	0.1223	0.1271	0.1302
C5	0.0931	0.0922	0.0919	0.0919	0.0917	0.0919	0.0919	0.0917	0.0919	0.0916	0.0917	0.0918	0.0918	0.0918	0.0919	0.0921	0.0922	0.0922	0.0922	0.0924	0.0925	0.0927	0.0929	0.093	0.0934	0.0937	0.0938	0.0946	0.0949	0.0955	0.0962	0.0968	0.0978	0.0987	0.0996	0.1015	0.1024	0.1053	0.1076	0.1092	0.1103	0.1115	0.1128	0.1136	0.1161	0.1176	0.1205	0.1233	0.1262
C6	0.092	0.0914	0.0913	0.0911	0.0912	0.0912	0.0912	0.0913	0.0912	0.0912	0.0911	0.0914	0.0913	0.0912	0.0913	0.0913	0.0916	0.0916	0.0917	0.0921	0.092	0.0923	0.0926	0.0927	0.093	0.0934	0.0941	0.0945	0.0949	0.0956	0.0963	0.0974	0.0986	0.0994	0.1	0.1016	0.103	0.106	0.108	0.1107	0.111	0.1124	0.1145	0.1158	0.1175	0.1179	0.1212	0.1241	0.1266
C7	0.0921	0.0911	0.0907	0.0907	0.0905	0.0907	0.0907	0.0906	0.0906	0.0906	0.0906	0.0906	0.0906	0.0908	0.0907	0.0909	0.091	0.0911	0.0912	0.0914	0.0915	0.0917	0.0921	0.0922	0.0926	0.093	0.0934	0.0937	0.0942	0.095	0.0957	0.0966	0.0973	0.0985	0.0995	0.1014	0.1031	0.1063	0.1086	0.1097	0.1113	0.1141	0.1152	0.1161	0.1179	0.1201	0.1232	0.126	0.1273
C8	0.0916	0.0907	0.0903	0.0902	0.09	0.09	0.0902	0.09	0.0902	0.0901	0.09	0.0899	0.0898	0.09	0.09	0.0902	0.0902	0.0901	0.0901	0.0905	0.0903	0.0904	0.0907	0.0908	0.0912	0.0913	0.0917	0.0919	0.0926	0.0929	0.0935	0.0942	0.0951	0.0964	0.0973	0.0988	0.1001	0.1016	0.1034	0.1054	0.1079	0.1112	0.1137	0.1168	0.1178	0.1209	0.1231	0.1281	0.1313
C9	0.0952	0.0943	0.0939	0.0938	0.0936	0.0936	0.0936	0.0934	0.0935	0.0932	0.0933	0.0932	0.0931	0.0932	0.0931	0.0932	0.0933	0.0934	0.0932	0.0935	0.0933	0.0937	0.094	0.0939	0.0942	0.0944	0.0943	0.0948	0.0951	0.0955	0.0962	0.0966	0.0974	0.0984	0.0998	0.1006	0.1018	0.1041	0.1054	0.1075	0.1111	0.1138	0.1162	0.1191	0.1212	0.1236	0.1268	0.1313	0.1349
C10	0.0934	0.0925	0.0922	0.0921	0.092	0.0919	0.092	0.0921	0.092	0.0917	0.0919	0.0918	0.0917	0.0918	0.0916	0.0918	0.0919	0.0919	0.0919	0.0923	0.0922	0.0923	0.0927	0.0928	0.093	0.0934	0.0936	0.094	0.0947	0.0954	0.0959	0.0969	0.0977	0.0992	0.1004	0.1021	0.1033	0.1053	0.1072	0.1094	0.1134	0.1157	0.1186	0.1217	0.1241	0.1255	0.1294	0.1341	0.1393
C11	0.0893	0.0891	0.089	0.089	0.0889	0.089	0.0891	0.089	0.0889	0.0889	0.0891	0.089	0.0889	0.0889	0.0889	0.0891	0.089	0.0889	0.0889	0.0888	0.0889	0.0889	0.0889	0.0888	0.0889	0.0888	0.0889	0.0887	0.0888	0.089	0.0888	0.0889	0.0889	0.0889	0.0889	0.0889	0.0888	0.0888	0.0888	0.0888	0.0888	0.0887	0.0888	0.0889	0.0888	0.0889	0.0888	0.089	0.0889
C12	0.09	0.0894	0.0892	0.0893	0.0893	0.0894	0.0894	0.0894	0.0892	0.0892	0.0893	0.09	0.089	0.0894	0.0893	0.0895	0.0893	0.089	0.0891	0.0892	0.0892	0.0892	0.0893	0.0891	0.0891	0.0891	0.0891	0.0892	0.0899	0.0892	0.0892	0.0891	0.0892	0.0893	0.0892	0.0892	0.0891	0.0891	0.0892	0.0889	0.089	0.0889	0.0891	0.0892	0.089	0.0891	0.0892	0.0891	0.0889
D1	0.0895	0.0892	0.0892	0.0892	0.0891	0.0892	0.089	0.0891	0.089	0.0891	0.089	0.089	0.0889	0.089	0.089	0.089	0.0891	0.0891	0.089	0.089	0.089	0.089	0.089	0.089	0.0891	0.0891	0.0891	0.0891	0.089	0.0893	0.089	0.089	0.0891	0.0891	0.0888	0.089	0.0891	0.089	0.0891	0.0889	0.089	0.0892	0.0892	0.089	0.0891	0.0892	0.0892	0.0892	0.0891
D2	0.0912	0.0905	0.0902	0.0901	0.0898	0.0899	0.0899	0.0898	0.0898	0.0897	0.0897	0.0898	0.0897	0.0898	0.0898	0.0898	0.09	0.0901	0.0901	0.0904	0.0906	0.0907	0.0912	0.0915	0.0917	0.092	0.0927	0.093	0.0935	0.0942	0.0951	0.0958	0.0972	0.0987	0.0997	0.1012	0.1034	0.1065	0.1094	0.1118	0.1129	0.1155	0.1196	0.121	0.122	0.1253	0.1284	0.1323	0.1362
D3	0.0925	0.0917	0.0913	0.091	0.091	0.091	0.091	0.0909	0.0909	0.0907	0.0907	0.0907	0.0906	0.0908	0.0907	0.0908	0.0909	0.0908	0.0909	0.0911	0.0912	0.0912	0.0916	0.0916	0.0921	0.0925	0.0927	0.0933	0.0937	0.0944	0.0951	0.096	0.097	0.0982	0.0994	0.101	0.1031	0.1052	0.1081	0.1104	0.111	0.1147	0.1179	0.1198	0.1218	0.1227	0.1264	0.13	0.1334
D4	0.0964	0.0952	0.0947	0.0947	0.0945	0.0944	0.0943	0.0943	0.0943	0.0942	0.0942	0.0943	0.0941	0.0942	0.0941	0.0942	0.0943	0.0944	0.0944	0.0945	0.0946	0.0948	0.0951	0.0951	0.0953	0.0956	0.0962	0.0966	0.0969	0.0976	0.0983	0.0995	0.0998	0.1013	0.1026	0.1044	0.1052	0.1074	0.1094	0.1131	0.1147	0.1163	0.12	0.1221	0.1241	0.1259	0.1299	0.1337	0.1375
D5	0.0956	0.0923	0.0918	0.0919	0.092	0.0918	0.092	0.092	0.092	0.0919	0.092	0.0918	0.0921	0.0922	0.0921	0.0922	0.0923	0.0923	0.0925	0.0927	0.0931	0.0931	0.0935	0.0936	0.0938	0.0943	0.0949	0.0952	0.0955	0.0963	0.0968	0.0974	0.0981	0.0993	0.0999	0.1008	0.1029	0.1042	0.1068	0.1086	0.1092	0.1113	0.1142	0.1163	0.1177	0.1179	0.1198	0.1231	0.1264
D6	0.0908	0.0899	0.0897	0.0896	0.0897	0.0896	0.0898	0.0899	0.0898	0.0897	0.0897	0.0897	0.0897	0.0899	0.09	0.0899	0.0902	0.0901	0.0902	0.0905	0.0906	0.0908	0.0911	0.0911	0.0914	0.0916	0.0921	0.0924	0.0926	0.0936	0.0941	0.0944	0.0955	0.0963	0.0969	0.098	0.0992	0.1005	0.1031	0.1044	0.1058	0.1076	0.1099	0.1124	0.1146	0.1149	0.1165	0.1183	0.1223
D7	0.0921	0.0914	0.0912	0.0912	0.0911	0.0912	0.0913	0.0913	0.0913	0.0913	0.0911	0.0913	0.0911	0.0913	0.0912	0.0915	0.0915	0.0916	0.0915	0.0919	0.092	0.0921	0.0925	0.0924	0.0929	0.0933	0.0935	0.0939	0.0945	0.0948	0.0953	0.0962	0.0971	0.0979	0.0988	0.0997	0.101	0.1021	0.1045	0.1059	0.1083	0.1105	0.1122	0.1144	0.1168	0.1184	0.1196	0.1226	0.1262
D8	0.0915	0.0911	0.0909	0.0907	0.0907	0.0906	0.0905	0.0905	0.0905	0.0904	0.0905	0.0904	0.0902	0.0904	0.0904	0.0904	0.0907	0.0907	0.0907	0.0909	0.0912	0.0913	0.0915	0.0919	0.0922	0.0928	0.0934	0.0937	0.0941	0.0951	0.0962	0.0972	0.0983	0.0992	0.1002	0.1021	0.1041	0.1064	0.1082	0.1115	0.1138	0.1169	0.1192	0.1215	0.1238	0.1276	0.1321	0.1367	0.1402
D9	0.098	0.0961	0.0956	0.0955	0.0953	0.0952	0.0953	0.0951	0.0951	0.0951	0.0949	0.095	0.0949	0.095	0.095	0.095	0.0951	0.0951	0.0952	0.0952	0.0954	0.0958	0.0957	0.096	0.0964	0.0967	0.0973	0.0975	0.0981	0.0988	0.0999	0.1007	0.1014	0.1027	0.1038	0.1054	0.1069	0.1087	0.1101	0.1139	0.1173	0.1206	0.1233	0.1263	0.129	0.1322	0.1369	0.1408	0.1453
D10	0.095	0.0944	0.0941	0.094	0.0937	0.0939	0.0936	0.0937	0.0935	0.0935	0.0935	0.0934	0.0934	0.0935	0.0936	0.0935	0.0937	0.0936	0.0937	0.0942	0.0943	0.0945	0.0951	0.0951	0.0955	0.0958	0.0964	0.097	0.0977	0.0983	0.0991	0.1002	0.1011	0.1023	0.1032	0.1055	0.1072	0.1094	0.1119	0.1144	0.1183	0.1202	0.1243	0.1265	0.1292	0.1322	0.1375	0.1415	0.1456
D11	0.0908	0.0905	0.0903	0.0904	0.0903	0.0904	0.0904	0.0903	0.0902	0.0903	0.0903	0.0904	0.0901	0.0903	0.0903	0.0904	0.0903	0.0902	0.0902	0.0905	0.0902	0.0903	0.0904	0.0902	0.0902	0.0903	0.0904	0.0902	0.0902	0.0903	0.0903	0.0901	0.0904	0.0904	0.0902	0.0903	0.0903	0.0902	0.0902	0.0901	0.0903	0.0902	0.0902	0.0902	0.0903	0.0901	0.0903	0.0904	0.0903
D12	0.0957	0.096	0.0958	0.0957	0.0953	0.0956	0.0956	0.0953	0.0954	0.0954	0.0955	0.0954	0.0953	0.0953	0.0956	0.0956	0.0956	0.0954	0.0954	0.0953	0.0955	0.0954	0.0953	0.0951	0.0954	0.0952	0.0952	0.0953	0.0954	0.0954	0.0956	0.0954	0.0953	0.0956	0.0953	0.0955	0.0952	0.0953	0.0952	0.0954	0.0953	0.0957	0.0953	0.0958	0.0956	0.0956	0.0954	0.0958	0.0955
E1	0.0906	0.0903	0.0903	0.0902	0.09	0.0899	0.0902	0.0902	0.0901	0.09	0.09	0.0902	0.0902	0.0901	0.09	0.09	0.0902	0.0899	0.0899	0.0903	0.0902	0.09	0.0901	0.09	0.0902	0.09	0.09	0.0899	0.0901	0.0898	0.0899	0.0899	0.0901	0.0902	0.0901	0.09	0.09	0.0902	0.0903	0.09	0.09	0.0901	0.0901	0.0901	0.0902	0.0901	0.09	0.0905	0.0904
E2	0.0934	0.0923	0.092	0.0922	0.0921	0.092	0.0921	0.092	0.0921	0.0921	0.0921	0.0921	0.0921	0.0924	0.0923	0.0922	0.0926	0.0927	0.0927	0.093	0.093	0.0933	0.0935	0.0934	0.094	0.0943	0.0948	0.0951	0.0955	0.0963	0.0968	0.0977	0.0983	0.0993	0.1006	0.1015	0.1027	0.1043	0.1062	0.1086	0.1097	0.1122	0.1139	0.1165	0.1185	0.1199	0.1217	0.1231	0.1245
E3	0.0931	0.0949	0.0945	0.0947	0.0945	0.0945	0.0944	0.0945	0.0943	0.0944	0.0943	0.0943	0.0944	0.0945	0.0946	0.0943	0.0946	0.0951	0.0948	0.0951	0.0956	0.0956	0.0961	0.0966	0.0966	0.097	0.0977	0.0985	0.099	0.1	0.1007	0.1017	0.1027	0.1039	0.1045	0.1061	0.1071	0.108	0.1104	0.1125	0.1139	0.1164	0.1175	0.1196	0.1212	0.1211	0.1231	0.1254	0.1279
E4	0.0908	0.0898	0.0895	0.0895	0.0895	0.0896	0.0895	0.0895	0.0897	0.0896	0.0897	0.0896	0.0896	0.0897	0.0897	0.0897	0.0899	0.0901	0.09	0.0905	0.0905	0.0906	0.091	0.091	0.0916	0.0918	0.0924	0.0929	0.0934	0.0941	0.095	0.0954	0.0966	0.0973	0.0984	0.1003	0.1018	0.1028	0.107	0.1082	0.1093	0.1119	0.1137	0.1157	0.1164	0.1187	0.1195	0.1231	0.1249
E5	0.0929	0.0919	0.0912	0.0912	0.091	0.0911	0.091	0.091	0.091	0.091	0.091	0.0909	0.0909	0.0928	0.091	0.0911	0.0911	0.0912	0.0913	0.0915	0.0917	0.0919	0.0923	0.0923	0.0927	0.093	0.0934	0.0942	0.0943	0.0954	0.0959	0.0968	0.0981	0.0993	0.1002	0.1018	0.1033	0.1051	0.1077	0.1112	0.114	0.1151	0.1191	0.1211	0.1234	0.1252	0.1291	0.133	0.1374
E6	0.0933	0.0932	0.0927	0.0927	0.0924	0.0923	0.0926	0.0924	0.0923	0.0923	0.0924	0.0924	0.0923	0.0924	0.0923	0.0923	0.0925	0.0925	0.0925	0.0927	0.0925	0.0929	0.0931	0.0935	0.0939	0.0941	0.0948	0.0951	0.0961	0.0969	0.0975	0.0987	0.1001	0.1019	0.1035	0.105	0.1064	0.1088	0.1121	0.1157	0.1178	0.1203	0.1236	0.126	0.1276	0.1305	0.135	0.1385	0.142
E7	0.0921	0.0916	0.0912	0.0913	0.091	0.0911	0.091	0.0909	0.0909	0.0908	0.0908	0.0907	0.0908	0.0908	0.0909	0.0909	0.091	0.0908	0.0911	0.0913	0.0914	0.0915	0.092	0.0921	0.0922	0.0925	0.0931	0.0937	0.0944	0.0948	0.0955	0.0964	0.0979	0.0994	0.1006	0.1019	0.1039	0.1054	0.1083	0.1116	0.1133	0.1157	0.1183	0.1204	0.1222	0.1263	0.1311	0.1346	0.1385
E8	0.0912	0.0899	0.0897	0.0897	0.0897	0.0897	0.0897	0.0896	0.0898	0.0896	0.0898	0.0898	0.0898	0.09	0.09	0.0901	0.0904	0.0903	0.0907	0.0911	0.0912	0.0913	0.092	0.0921	0.0927	0.0933	0.0939	0.0946	0.0953	0.0966	0.0975	0.0978	0.0992	0.1005	0.1015	0.1037	0.1067	0.1092	0.1112	0.113	0.1152	0.1166	0.1168	0.1175	0.1203	0.1242	0.1268	0.1287	0.1315
E9	0.0938	0.0928	0.0925	0.0924	0.0923	0.0924	0.0924	0.0924	0.0925	0.0923	0.0924	0.0925	0.0926	0.0928	0.0926	0.0929	0.093	0.0933	0.0934	0.0938	0.0939	0.0942	0.0945	0.0951	0.0954	0.0958	0.0965	0.0975	0.0979	0.0989	0.1001	0.1009	0.1019	0.1036	0.1044	0.1077	0.1095	0.1123	0.1145	0.1168	0.1186	0.1206	0.1213	0.1215	0.1236	0.1271	0.131	0.132	0.1353
E10	0.092	0.0905	0.0902	0.0902	0.0901	0.0901	0.0903	0.0901	0.0901	0.09	0.0902	0.0901	0.0903	0.0904	0.0905	0.0905	0.0908	0.0909	0.0911	0.0914	0.0914	0.0917	0.092	0.0925	0.0927	0.0932	0.094	0.0945	0.0956	0.0966	0.0973	0.0985	0.0996	0.101	0.1026	0.1057	0.1079	0.11	0.1123	0.1142	0.1161	0.1167	0.1183	0.1201	0.1235	0.1257	0.1274	0.1301	0.133
E11	0.0932	0.0915	0.0916	0.0917	0.0916	0.0917	0.0914	0.0912	0.0913	0.0912	0.0914	0.0912	0.0914	0.0916	0.0916	0.0915	0.0916	0.0911	0.0912	0.0913	0.0914	0.0914	0.0914	0.0914	0.0914	0.0913	0.0915	0.0912	0.0911	0.0916	0.0913	0.0913	0.0914	0.0914	0.0912	0.0913	0.0914	0.0915	0.0914	0.0911	0.0915	0.0912	0.0915	0.0915	0.0912	0.0915	0.0913	0.0914	0.0915
E12	0.0987	0.0978	0.0974	0.0975	0.0974	0.0973	0.0976	0.0972	0.0973	0.0972	0.0972	0.0973	0.0974	0.0971	0.0972	0.0973	0.0972	0.0973	0.0972	0.0972	0.0973	0.097	0.0971	0.097	0.0971	0.0973	0.0972	0.0969	0.0973	0.0971	0.0971	0.0971	0.0973	0.0972	0.0972	0.0972	0.097	0.0971	0.0971	0.0969	0.0971	0.0968	0.097	0.0969	0.097	0.0969	0.0969	0.0972	0.097
F1	0.0893	0.0893	0.0887	0.0891	0.089	0.0889	0.0889	0.0889	0.089	0.0889	0.0889	0.0889	0.0889	0.0891	0.0889	0.0888	0.089	0.0889	0.0888	0.0889	0.0889	0.0888	0.0888	0.0889	0.0889	0.0888	0.089	0.0889	0.0888	0.089	0.0889	0.0889	0.0889	0.089	0.0889	0.0889	0.089	0.0888	0.089	0.0889	0.0888	0.089	0.0889	0.0889	0.089	0.0889	0.089	0.0891	0.089
F2	0.0925	0.0908	0.0903	0.0906	0.0904	0.0905	0.0904	0.0905	0.0905	0.0904	0.0905	0.0905	0.0905	0.0907	0.0909	0.0908	0.091	0.091	0.091	0.0913	0.0914	0.0915	0.0919	0.0919	0.0921	0.0927	0.0929	0.0933	0.0937	0.0943	0.0949	0.0954	0.0965	0.0974	0.098	0.0992	0.1019	0.1038	0.1067	0.1086	0.11	0.1103	0.1146	0.1157	0.1175	0.1201	0.1199	0.1216	0.124
F3	0.0932	0.0923	0.0919	0.0917	0.0918	0.0919	0.0918	0.0919	0.0921	0.0919	0.0921	0.0919	0.092	0.092	0.0921	0.092	0.0922	0.0923	0.0924	0.0925	0.0926	0.0927	0.093	0.0929	0.0934	0.0936	0.0938	0.0943	0.0943	0.0948	0.0954	0.0963	0.0969	0.0977	0.0983	0.0994	0.1004	0.1016	0.1037	0.1058	0.1069	0.1087	0.1113	0.1133	0.1155	0.1172	0.1184	0.1191	0.1199
F4	0.0931	0.0924	0.0922	0.0922	0.0922	0.0922	0.0922	0.0922	0.0921	0.0921	0.0922	0.0922	0.0924	0.0924	0.0924	0.0926	0.0926	0.0927	0.0929	0.0931	0.0931	0.0932	0.0934	0.0937	0.094	0.0944	0.0948	0.0952	0.0956	0.0961	0.0968	0.0973	0.0981	0.0991	0.0999	0.1009	0.102	0.1038	0.1052	0.1077	0.1097	0.1118	0.1148	0.1173	0.1192	0.1215	0.1225	0.1231	0.1247
F5	0.093	0.0922	0.0918	0.0918	0.0917	0.0917	0.0917	0.0914	0.0914	0.0914	0.0916	0.0916	0.0914	0.0916	0.0915	0.0915	0.0917	0.0917	0.0916	0.0918	0.0919	0.092	0.0923	0.0924	0.0928	0.0929	0.0933	0.0933	0.0938	0.0944	0.095	0.0958	0.0964	0.0974	0.0983	0.0994	0.1008	0.102	0.104	0.1063	0.1084	0.1111	0.114	0.1177	0.1201	0.1237	0.1251	0.1276	0.1316
F6	0.092	0.0918	0.0914	0.0914	0.0911	0.0913	0.0912	0.091	0.0911	0.0908	0.0911	0.091	0.0909	0.091	0.0909	0.091	0.0912	0.0913	0.0913	0.0916	0.0915	0.0916	0.092	0.0922	0.0926	0.0926	0.0932	0.0934	0.0942	0.0951	0.0957	0.0969	0.0981	0.0986	0.0996	0.1015	0.1027	0.104	0.1067	0.1097	0.1118	0.1146	0.1181	0.1221	0.1254	0.1285	0.13	0.1331	0.1372
F7	0.0928	0.0923	0.092	0.092	0.0918	0.0917	0.0918	0.0917	0.0917	0.0916	0.0917	0.0916	0.0915	0.0916	0.0916	0.0916	0.0918	0.0919	0.092	0.0921	0.0923	0.0925	0.0927	0.0931	0.0935	0.0937	0.0943	0.0946	0.0952	0.096	0.0966	0.0977	0.0983	0.0999	0.1009	0.1024	0.1043	0.1058	0.1079	0.1101	0.1127	0.1156	0.1196	0.123	0.1254	0.1275	0.1294	0.1329	0.137
F8	0.0997	0.0966	0.0964	0.0964	0.0963	0.096	0.0965	0.0964	0.0962	0.0962	0.0962	0.0964	0.0961	0.0962	0.096	0.096	0.0963	0.0961	0.0964	0.0965	0.0965	0.097	0.097	0.0973	0.0979	0.098	0.0985	0.0988	0.0992	0.1	0.1007	0.1015	0.1021	0.1033	0.1037	0.1052	0.1064	0.1078	0.1099	0.1116	0.1142	0.1157	0.1187	0.12	0.122	0.1227	0.1229	0.128	0.1296
F9	0.0929	0.0916	0.0913	0.0913	0.0911	0.0915	0.0914	0.0912	0.0913	0.0913	0.0911	0.0913	0.0913	0.0916	0.0917	0.0915	0.0917	0.092	0.0921	0.0923	0.0922	0.0925	0.0927	0.093	0.0933	0.0937	0.0942	0.0946	0.0951	0.0959	0.0967	0.0976	0.0986	0.0998	0.1012	0.1026	0.1037	0.1051	0.1071	0.1099	0.1119	0.114	0.1169	0.1194	0.1206	0.1223	0.1237	0.1281	0.1294
F10	0.0936	0.0922	0.0919	0.092	0.0918	0.092	0.092	0.0918	0.092	0.092	0.0921	0.0919	0.0921	0.0922	0.0922	0.0925	0.0928	0.0927	0.0927	0.0931	0.0931	0.0935	0.0938	0.0941	0.0946	0.0947	0.0955	0.0963	0.0962	0.0973	0.0978	0.0988	0.1001	0.1009	0.1024	0.1045	0.1059	0.1078	0.1105	0.112	0.1143	0.116	0.1187	0.1203	0.1214	0.123	0.1235	0.1287	0.1302
F11	0.0915	0.0915	0.0912	0.0913	0.0911	0.0912	0.0912	0.091	0.0911	0.0909	0.091	0.0912	0.091	0.0911	0.0911	0.091	0.0911	0.0909	0.091	0.0911	0.0909	0.0908	0.0911	0.0908	0.0912	0.0912	0.091	0.091	0.091	0.091	0.091	0.091	0.091	0.091	0.0909	0.091	0.091	0.0909	0.0911	0.0909	0.091	0.0909	0.0908	0.0911	0.0911	0.091	0.0907	0.0909	0.0907
F12	0.0908	0.0906	0.0905	0.0905	0.0904	0.0906	0.0906	0.0905	0.0906	0.0905	0.0904	0.0905	0.0904	0.0906	0.0904	0.0905	0.0906	0.0903	0.0904	0.0906	0.0904	0.0903	0.0905	0.0903	0.0904	0.0904	0.0905	0.0904	0.0904	0.0905	0.0904	0.0905	0.0905	0.0904	0.0904	0.0903	0.0903	0.0904	0.0903	0.0903	0.0903	0.0904	0.0903	0.0903	0.0905	0.0903	0.0903	0.0906	0.0902
G1	0.0909	0.0907	0.0906	0.0906	0.0906	0.0906	0.0905	0.0906	0.0906	0.0905	0.0906	0.0907	0.0904	0.0907	0.0908	0.0906	0.0905	0.0906	0.0906	0.0907	0.0907	0.0904	0.0907	0.0904	0.0907	0.0905	0.0904	0.0906	0.0905	0.0905	0.0904	0.0906	0.0906	0.0906	0.0905	0.0906	0.0907	0.0903	0.0906	0.0904	0.0906	0.0905	0.0906	0.0907	0.0907	0.0906	0.0906	0.0907	0.0905
G2	0.0923	0.0914	0.0908	0.0909	0.0909	0.0908	0.0911	0.0909	0.0909	0.091	0.0912	0.0911	0.091	0.0912	0.0912	0.0914	0.0916	0.0917	0.0919	0.092	0.0923	0.0926	0.0928	0.093	0.0936	0.0939	0.094	0.0947	0.095	0.0958	0.0965	0.0975	0.0979	0.099	0.1001	0.1012	0.1022	0.1043	0.1067	0.1101	0.1115	0.1137	0.1159	0.1182	0.1202	0.123	0.124	0.1267	0.127
G3	0.1013	0.0996	0.0992	0.0989	0.099	0.0989	0.0988	0.0986	0.0988	0.0986	0.0987	0.0986	0.0987	0.0988	0.0987	0.0988	0.0989	0.0991	0.099	0.0991	0.0991	0.0995	0.0995	0.0998	0.1002	0.1003	0.1006	0.1011	0.1018	0.1024	0.1032	0.1035	0.1043	0.1052	0.106	0.1071	0.1086	0.11	0.112	0.1146	0.1176	0.1188	0.1205	0.1223	0.1251	0.1263	0.1281	0.1289	0.1319
G4	0.0932	0.0919	0.0916	0.0915	0.0915	0.0914	0.0916	0.0916	0.0916	0.0916	0.0916	0.0916	0.0916	0.0918	0.0918	0.0918	0.0921	0.092	0.0923	0.0926	0.0925	0.093	0.0931	0.0932	0.0939	0.0942	0.0948	0.0948	0.0954	0.0963	0.0968	0.0974	0.0982	0.0994	0.1001	0.1013	0.1029	0.1039	0.1071	0.1094	0.1126	0.1139	0.1164	0.118	0.1211	0.1227	0.1236	0.1258	0.1276
G5	0.0946	0.0941	0.0937	0.0936	0.0937	0.0934	0.0935	0.0933	0.0933	0.0932	0.0932	0.0935	0.0931	0.0932	0.0932	0.0932	0.0934	0.0933	0.0935	0.0937	0.0937	0.0941	0.0943	0.0943	0.0946	0.095	0.0954	0.0958	0.096	0.097	0.0979	0.0984	0.0994	0.1011	0.1018	0.1031	0.1058	0.1067	0.1089	0.1108	0.1159	0.1202	0.1208	0.1245	0.1274	0.1297	0.1313	0.1355	0.1394
G6	0.0969	0.0953	0.0937	0.0951	0.0933	0.0935	0.0954	0.0941	0.0932	0.095	0.0932	0.0929	0.0932	0.093	0.0938	0.0932	0.0944	0.0949	0.0946	0.0939	0.094	0.0937	0.0943	0.0947	0.0946	0.0947	0.0951	0.0955	0.0958	0.0964	0.097	0.0976	0.0988	0.0997	0.1007	0.1023	0.1037	0.1058	0.1081	0.1096	0.1125	0.1163	0.1196	0.1221	0.1252	0.1287	0.1272	0.1318	0.1363
G7	0.0952	0.0941	0.0936	0.0935	0.0934	0.0932	0.0931	0.0931	0.0931	0.0929	0.093	0.093	0.093	0.0931	0.0931	0.0931	0.0932	0.0931	0.0933	0.0935	0.0936	0.0939	0.0941	0.0942	0.0944	0.0948	0.0954	0.0958	0.0963	0.0967	0.0977	0.0986	0.0994	0.1007	0.1019	0.103	0.1046	0.1065	0.1083	0.1106	0.1145	0.1186	0.1214	0.1249	0.1279	0.1293	0.1317	0.1367	0.1402
G8	0.0926	0.0919	0.0917	0.0916	0.0916	0.0918	0.0917	0.0917	0.0917	0.0917	0.0916	0.0917	0.0918	0.092	0.0918	0.0918	0.0921	0.0923	0.0923	0.0927	0.0928	0.093	0.0935	0.0935	0.0939	0.0942	0.0948	0.0955	0.096	0.097	0.0975	0.0987	0.0992	0.1007	0.1017	0.1025	0.1045	0.1061	0.1088	0.111	0.1139	0.1167	0.1197	0.1216	0.1237	0.1231	0.1251	0.1295	0.1319
G9	0.0934	0.0926	0.0924	0.0924	0.0923	0.0922	0.0925	0.0923	0.0924	0.0923	0.0923	0.0924	0.0923	0.0924	0.0924	0.0927	0.0928	0.0928	0.0931	0.0933	0.0934	0.0935	0.0939	0.0942	0.0943	0.0949	0.0953	0.0961	0.0963	0.0974	0.0978	0.0985	0.0996	0.1007	0.1013	0.1024	0.104	0.1052	0.1076	0.1101	0.1126	0.1155	0.1179	0.1203	0.123	0.1237	0.1258	0.1271	0.132
G10	0.0935	0.0928	0.0924	0.0926	0.0925	0.0925	0.0926	0.0925	0.094	0.0925	0.0925	0.0925	0.0926	0.0927	0.0927	0.093	0.093	0.0931	0.0933	0.0936	0.0937	0.094	0.0944	0.0945	0.095	0.0954	0.096	0.0968	0.0971	0.098	0.0988	0.0999	0.1008	0.1021	0.1028	0.104	0.1055	0.1072	0.1093	0.1113	0.1137	0.1172	0.1188	0.1208	0.1236	0.124	0.1245	0.1294	0.1317
G11	0.0994	0.096	0.0951	0.0954	0.0955	0.0953	0.0955	0.0955	0.0952	0.0946	0.0949	0.0951	0.0947	0.0948	0.095	0.0952	0.0951	0.0946	0.0949	0.0951	0.0949	0.0951	0.0951	0.0942	0.0948	0.095	0.0953	0.0952	0.0949	0.0946	0.0949	0.0949	0.0948	0.0948	0.0946	0.095	0.0948	0.0949	0.0945	0.0945	0.0948	0.0946	0.0943	0.0946	0.0947	0.0946	0.0947	0.0945	0.0943
G12	0.0906	0.0904	0.0902	0.0902	0.0901	0.0903	0.0903	0.0902	0.0902	0.0902	0.0902	0.09	0.0901	0.0904	0.0901	0.0902	0.0902	0.0902	0.0903	0.0902	0.09	0.0903	0.0902	0.0901	0.0903	0.0901	0.0903	0.0901	0.09	0.0902	0.0901	0.0902	0.0903	0.0903	0.0901	0.0902	0.0903	0.0901	0.0902	0.0901	0.0902	0.0901	0.0902	0.0903	0.0901	0.0902	0.0902	0.0904	0.0901
H1	0.092	0.0915	0.0914	0.0916	0.0915	0.0915	0.0915	0.0916	0.0914	0.0914	0.0916	0.0915	0.0915	0.0916	0.0915	0.0914	0.0915	0.0916	0.0913	0.0915	0.0913	0.0913	0.0914	0.0914	0.0914	0.0915	0.0914	0.0914	0.0915	0.0917	0.0915	0.0915	0.0916	0.0916	0.0915	0.0916	0.0917	0.0913	0.0914	0.0913	0.0915	0.0914	0.0916	0.0915	0.0915	0.0914	0.0915	0.0916	0.0914
H2	0.0923	0.0919	0.0917	0.0918	0.092	0.0918	0.0919	0.0918	0.0919	0.092	0.0921	0.0918	0.0918	0.0918	0.0918	0.0918	0.0918	0.0918	0.0918	0.0919	0.0917	0.0917	0.0919	0.0918	0.0918	0.0919	0.0918	0.0917	0.0919	0.0919	0.0919	0.0919	0.0919	0.0921	0.0918	0.092	0.092	0.0918	0.0919	0.0917	0.0918	0.0918	0.0919	0.0918	0.0918	0.0919	0.0918	0.0918	0.0919
H3	0.0937	0.0928	0.0925	0.0924	0.0925	0.0926	0.0926	0.0925	0.0926	0.0926	0.0927	0.0926	0.0926	0.0925	0.0925	0.0926	0.0925	0.0926	0.0925	0.0926	0.0925	0.0926	0.0927	0.0925	0.0926	0.0926	0.0928	0.0925	0.0926	0.0928	0.0927	0.0927	0.0926	0.0929	0.0927	0.0927	0.0928	0.0927	0.0928	0.0927	0.0927	0.0927	0.0928	0.0928	0.0929	0.0928	0.0929	0.0931	0.0928
H4	0.091	0.0907	0.0908	0.0909	0.0907	0.0909	0.091	0.0908	0.0905	0.0907	0.0906	0.0907	0.0907	0.0909	0.0907	0.0908	0.0908	0.0907	0.0908	0.0908	0.0907	0.0907	0.0907	0.0905	0.0908	0.0907	0.0907	0.0907	0.0907	0.0908	0.0906	0.0907	0.0907	0.0907	0.0908	0.0908	0.0908	0.0907	0.0908	0.0906	0.0907	0.0907	0.0907	0.0907	0.0908	0.0907	0.0907	0.0909	0.0907
H5	0.0972	0.0915	0.0911	0.0912	0.091	0.0911	0.0913	0.0912	0.0911	0.091	0.0909	0.0921	0.0911	0.0911	0.091	0.0928	0.0937	0.0909	0.091	0.091	0.0909	0.0909	0.0911	0.0909	0.093	0.0908	0.0933	0.091	0.091	0.0911	0.0911	0.0911	0.0911	0.0911	0.091	0.091	0.0911	0.0911	0.091	0.091	0.0912	0.091	0.0909	0.0913	0.0912	0.0919	0.0913	0.0914	0.0911
H6	0.0906	0.0904	0.0902	0.0902	0.09	0.0902	0.0902	0.0901	0.0901	0.0901	0.0903	0.0903	0.0901	0.0903	0.0903	0.0902	0.0901	0.0901	0.0901	0.0901	0.0902	0.0901	0.0903	0.0902	0.0902	0.0903	0.0903	0.0902	0.0902	0.0904	0.0902	0.0902	0.0903	0.0905	0.0903	0.0904	0.0904	0.0904	0.0904	0.0903	0.0903	0.0904	0.0905	0.0904	0.0905	0.0904	0.0904	0.0907	0.0905
H7	0.0922	0.0921	0.092	0.0922	0.0921	0.0921	0.0923	0.0921	0.0921	0.0918	0.092	0.0922	0.0919	0.0919	0.092	0.0922	0.0922	0.0921	0.0921	0.092	0.092	0.0918	0.092	0.0921	0.0918	0.0919	0.0918	0.0919	0.0919	0.0921	0.0919	0.0921	0.092	0.092	0.0919	0.0919	0.092	0.0918	0.092	0.0917	0.0918	0.0919	0.0919	0.0919	0.0918	0.0918	0.0917	0.0918	0.0918
H8	0.0902	0.0895	0.0894	0.0894	0.0893	0.0895	0.0895	0.0895	0.0896	0.0893	0.0894	0.0892	0.0895	0.0896	0.0895	0.0894	0.0897	0.0895	0.0895	0.0895	0.0893	0.0893	0.0894	0.0895	0.0894	0.0893	0.0895	0.0895	0.0893	0.0893	0.0894	0.0894	0.0896	0.0894	0.0896	0.0894	0.0896	0.0894	0.0894	0.0896	0.0895	0.0895	0.0895	0.0895	0.0896	0.0895	0.0895	0.0896	0.0895
H9	0.0955	0.0939	0.0936	0.0938	0.0936	0.0936	0.0937	0.0935	0.0935	0.0934	0.0934	0.0934	0.0933	0.0936	0.0935	0.0933	0.0934	0.0932	0.0931	0.0934	0.093	0.0934	0.0935	0.0933	0.0933	0.093	0.0934	0.0934	0.0933	0.0933	0.0933	0.0932	0.0932	0.0934	0.0934	0.0933	0.0933	0.0935	0.0935	0.0933	0.0933	0.0932	0.0933	0.0935	0.0935	0.0936	0.0935	0.0937	0.0936
H10	0.095	0.095	0.0946	0.0949	0.0948	0.0948	0.095	0.0948	0.0948	0.0949	0.0947	0.0947	0.0946	0.0948	0.0947	0.0947	0.0947	0.0947	0.0947	0.0947	0.0947	0.0947	0.0948	0.0946	0.0948	0.0947	0.0945	0.0946	0.0946	0.0947	0.0947	0.0946	0.0947	0.0946	0.0947	0.0947	0.0946	0.0946	0.0947	0.0945	0.0944	0.0946	0.0946	0.0946	0.0948	0.0945	0.0946	0.0949	0.0947
H11	0.0911	0.0908	0.0904	0.0908	0.0906	0.0907	0.0907	0.0905	0.0906	0.0906	0.0905	0.0905	0.0906	0.0907	0.0906	0.0906	0.0907	0.0905	0.0904	0.0907	0.0906	0.0906	0.0905	0.0905	0.0906	0.0906	0.0907	0.0906	0.0908	0.0906	0.0906	0.0906	0.0906	0.0907	0.0907	0.0906	0.0906	0.0906	0.0906	0.0906	0.0907	0.0907	0.0907	0.0905	0.0909	0.0906	0.0907	0.091	0.0908
H12	0.0918	0.0925	0.0921	0.0922	0.0923	0.0925	0.0924	0.0922	0.0923	0.092	0.0923	0.0922	0.092	0.0924	0.0922	0.0919	0.0922	0.092	0.0923	0.0921	0.0923	0.0924	0.0921	0.0921	0.0923	0.0921	0.0924	0.0921	0.092	0.0923	0.092	0.0919	0.0922	0.0924	0.0918	0.0922	0.0924	0.0921	0.0919	0.0921	0.092	0.0922	0.092	0.0921	0.0924	0.092	0.0923	0.0923	0.0922
[truncated: 141 more columns]

## Sheet: Background Subtracted Data
Cycle Nr.	1	2	3	4	5	6	7	8	9	10	11	12	13	14	15	16	17	18	19	20	21	22	23	24	25	26	27	28	29	30	31	32	33	34	35	36	37	38	39	40	41	42	43	44	45	46	47	48	49
A1	-0.00248333	-0.00237083	-0.00254167	-0.00245417	-0.00246667	-0.00251667	-0.00245833	-0.00257083	-0.00240417	-0.00259583	-0.00254583	-0.00247083	-0.00255833	-0.0025	-0.00252083	-0.00252083	-0.00258333	-0.00257917	-0.0026	-0.00235833	-0.00244583	-0.00245417	-0.00245833	-0.0023625	-0.00260417	-0.00244167	-0.0026125	-0.00245833	-0.002475	-0.00247083	-0.00248333	-0.00239583	-0.00245	-0.0024	-0.00240833	-0.00249167	-0.00250417	-0.00231667	-0.00250833	-0.0023375	-0.00237083	-0.00246667	-0.00241667	-0.00252917	-0.00229583	-0.00234583	-0.00240417	-0.0024625	-0.00240833
A2	0.00251667	0.00252917	0.00255833	0.00254583	0.00243333	0.00248333	0.00234167	0.00232917	0.00249583	0.00250417	0.00255417	0.00242917	0.00254167	0.0023	0.00247917	0.00227917	0.00231667	0.00232083	0.0023	0.00244167	0.00225417	0.00234583	0.00244167	0.0025375	0.00239583	0.00245833	0.0020875	0.00224167	0.002325	0.00252917	0.00241667	0.00240417	0.00255	0.0025	0.00229167	0.00210833	0.00249583	0.00258333	0.00239167	0.0025625	0.00212917	0.00233333	0.00228333	0.00207083	0.00240417	0.00235417	0.00229583	0.0020375	0.00219167
A3	0.00261667	0.00232917	0.00245833	0.00244583	0.00243333	0.00238333	0.00234167	0.00232917	0.00249583	0.00230417	0.00225417	0.00222917	0.00214167	0.0025	0.00207917	0.00227917	0.00221667	0.00232083	0.0022	0.00224167	0.00215417	0.00204583	0.00224167	0.0023375	0.00219583	0.00205833	0.0020875	0.00234167	0.002225	0.00202917	0.00221667	0.00200417	0.00215	0.0021	0.00219167	0.00210833	0.00209583	0.00198333	0.00199167	0.0017625	0.00212917	0.00203333	0.00198333	0.00197083	0.00190417	0.00215417	0.00169583	0.0021375	0.00179167
A4	0.00241667	0.00282917	0.00275833	0.00284583	0.00283333	0.00278333	0.00264167	0.00272917	0.00279583	0.00290417	0.00265417	0.00262917	0.00264167	0.0028	0.00257917	0.00267917	0.00261667	0.00262083	0.0027	0.00264167	0.00285417	0.00264583	0.00264167	0.0025375	0.00249583	0.00245833	0.0026875	0.00264167	0.002625	0.00252917	0.00251667	0.00260417	0.00255	0.0024	0.00249167	0.00250833	0.00259583	0.00278333	0.00269167	0.0026625	0.00262917	0.00263333	0.00278333	0.00267083	0.00260417	0.00275417	0.00239583	0.0025375	0.00269167
A5	-0.00228333	-0.00217083	-0.00114167	-0.00115417	-0.000966667	-0.00101667	-0.00115833	-0.000970833	-0.000904167	-0.00109583	-0.00114583	-0.00107083	-0.00105833	-0.0009	-0.00102083	-0.000720833	-0.00118333	-0.000979167	-0.0007	-0.000958333	-0.000745833	-0.00105417	-0.00115833	-0.0010625	-0.00120417	-0.00114167	-0.0009125	-0.00115833	-0.001175	-0.00117083	-0.00118333	-0.00109583	-0.00115	-0.0012	-0.00110833	-0.00109167	-0.00130417	-0.00121667	-0.00110833	-0.0011375	-0.00127083	-0.00126667	-0.00121667	-0.00102917	-0.00129583	-0.00134583	-0.00140417	-0.0012625	-0.00130833
A6	-0.00268333	-0.00257083	-0.00224167	-0.00245417	-0.00236667	-0.00241667	-0.00225833	-0.00247083	-0.00240417	-0.00239583	-0.00244583	-0.00247083	-0.00245833	-0.0025	-0.00232083	-0.00232083	-0.00258333	-0.00237917	-0.002	-0.00245833	-0.00234583	-0.00235417	-0.00235833	-0.0024625	-0.00250417	-0.00224167	-0.0025125	-0.00245833	-0.002375	-0.00237083	-0.00228333	-0.00239583	-0.00225	-0.0022	-0.00240833	-0.00239167	-0.00230417	-0.00241667	-0.00240833	-0.0023375	-0.00237083	-0.00246667	-0.00231667	-0.00212917	-0.00229583	-0.00234583	-0.00210417	-0.0022625	-0.00220833
A7	-0.00318333	-0.00257083	-0.00274167	-0.00255417	-0.00266667	-0.00261667	-0.00265833	-0.00257083	-0.00260417	-0.00269583	-0.00264583	-0.00267083	-0.00255833	-0.0026	-0.00252083	-0.00262083	-0.00278333	-0.00247917	-0.0026	-0.00255833	-0.00254583	-0.00255417	-0.00245833	-0.0025625	-0.00260417	-0.00254167	-0.0025125	-0.00245833	-0.002475	-0.00247083	-0.00258333	-0.00259583	-0.00255	-0.0024	-0.00250833	-0.00259167	-0.00250417	-0.00251667	-0.00260833	-0.0024375	-0.00257083	-0.00256667	-0.00261667	-0.00252917	-0.00259583	-0.00264583	-0.00250417	-0.0025625	-0.00260833
A8	-0.000783333	-0.000770833	-0.000541667	-0.000554167	-0.000466667	-0.000716667	-0.000458333	-0.000570833	-0.000404167	-0.000495833	-0.000645833	-0.000570833	-0.000658333	-0.0006	-0.000620833	-0.000620833	-0.000583333	-0.000479167	-0.0007	-0.000458333	-0.000545833	-0.000654167	-0.000558333	-0.0006625	-0.000604167	-0.000541667	-0.0007125	-0.000558333	-0.000475	-0.000570833	-0.000583333	-0.000495833	-0.00055	-0.0006	-0.000508333	-0.000491667	-0.000604167	-0.000616667	-0.000708333	-0.0006375	-0.000570833	-0.000566667	-0.000616667	-0.000629167	-0.000695833	-0.000545833	-0.000604167	-0.0005625	-0.000608333
A9	-0.000883333	-0.000970833	-0.00114167	-0.00125417	-0.00136667	-0.00121667	-0.00135833	-0.00117083	-0.00130417	-0.00129583	-0.00114583	-0.00137083	-0.00125833	-0.0014	-0.00132083	-0.00162083	-0.00148333	-0.00147917	-0.0014	-0.00155833	-0.00144583	-0.00145417	-0.00135833	-0.0013625	-0.00160417	-0.00144167	-0.0016125	-0.00155833	-0.001575	-0.00147083	-0.00148333	-0.00139583	-0.00145	-0.0016	-0.00150833	-0.00149167	-0.00150417	-0.00141667	-0.00150833	-0.0014375	-0.00147083	-0.00156667	-0.00141667	-0.00142917	-0.00139583	-0.00164583	-0.00130417	-0.0014625	-0.00140833
A10	-0.000283333	-7.08333e-05	0.000158333	4.58333e-05	3.33333e-05	-1.66667e-05	-5.83333e-05	0.000129167	-4.16667e-06	4.16667e-06	5.41667e-05	2.91667e-05	0.000141667	-0.0001	0.000179167	-2.08333e-05	0.000116667	2.08333e-05	0	0.000141667	5.41667e-05	0.000145833	0.000141667	0.0002375	0.000195833	0.000158333	-0.0001125	0.000241667	0.000125	0.000229167	0.000116667	0.000204167	0.00015	0.0002	0.000291667	0.000208333	0.000295833	0.000183333	0.000291667	0.0002625	0.000229167	0.000233333	0.000183333	0.000170833	0.000204167	5.41667e-05	0.000195833	0.0003375	9.16667e-05
A11	-0.000583333	-0.000570833	-0.000641667	-0.000554167	-0.000666667	-0.000716667	-0.000758333	-0.000570833	-0.000604167	-0.000695833	-0.000745833	-0.000670833	-0.000758333	-0.0006	-0.000820833	-0.000720833	-0.000683333	-0.000579167	-0.0005	-0.000658333	-0.000645833	-0.000654167	-0.000658333	-0.0005625	-0.000604167	-0.000541667	-0.0008125	-0.000558333	-0.000575	-0.000670833	-0.000583333	-0.000495833	-0.00065	-0.0007	-0.000708333	-0.000791667	-0.000604167	-0.000616667	-0.000608333	-0.0007375	-0.000570833	-0.000666667	-0.000616667	-0.000629167	-0.000795833	-0.000645833	-0.000804167	-0.0007625	-0.000708333
A12	-0.00198333	-0.00177083	-0.00184167	-0.00205417	-0.00196667	-0.00191667	-0.00195833	-0.00197083	-0.00200417	-0.00189583	-0.00174583	-0.00197083	-0.00195833	-0.002	-0.00182083	-0.00192083	-0.00208333	-0.00187917	-0.0019	-0.00165833	-0.00204583	-0.00165417	-0.00175833	-0.0020625	-0.00190417	-0.00194167	-0.0019125	-0.00195833	-0.001875	-0.00187083	-0.00178333	-0.00189583	-0.00185	-0.0019	-0.00180833	-0.00189167	-0.00180417	-0.00181667	-0.00180833	-0.0019375	-0.00177083	-0.00176667	-0.00181667	-0.00182917	-0.00189583	-0.00194583	-0.00190417	-0.0021625	-0.00200833
B1	0.00211667	0.000829167	0.000458333	0.000845833	0.000433333	0.000483333	0.000741667	0.000529167	0.000495833	0.000504167	0.000654167	0.000529167	0.000541667	0.0006	0.000379167	0.000279167	0.000316667	0.000520833	0.0006	0.000741667	0.000554167	0.000345833	0.000441667	0.0007375	0.000295833	0.000258333	0.0002875	0.000441667	0.000625	0.000629167	0.000616667	0.000304167	0.00035	0.0004	0.000491667	0.000508333	0.000395833	0.000583333	0.000791667	0.0005625	0.000829167	0.000833333	0.000883333	0.000570833	0.000804167	0.000554167	0.000395833	0.0006375	0.000491667
B2	-0.00108333	-0.000870833	-0.00114167	-0.00115417	-0.00146667	-0.00161667	-0.00155833	-0.00147083	-0.00140417	-0.00129583	-0.00154583	-0.00157083	-0.00155833	-0.0014	-0.00162083	-0.00162083	-0.00158333	-0.00127917	-0.0011	-0.00115833	-0.00104583	-0.00105417	-0.000758333	-0.0004625	-0.000304167	5.83333e-05	8.75e-05	0.000941667	0.001325	0.00242917	0.00291667	0.00410417	0.00495	0.0059	0.00729167	0.00950833	0.0116958	0.0148833	0.0172917	0.0192625	0.0208292	0.0247333	0.0278833	0.0288708	0.0321042	0.0363542	0.0403958	0.0440375	0.0496917
B3	0.00471667	0.00462917	0.00405833	0.00394583	0.00373333	0.00368333	0.00384167	0.00382917	0.00359583	0.00380417	0.00365417	0.00362917	0.00374167	0.0037	0.00397917	0.00367917	0.00381667	0.00412083	0.0041	0.00424167	0.00435417	0.00454583	0.00484167	0.0050375	0.00539583	0.00595833	0.0062875	0.00684167	0.007825	0.00862917	0.00961667	0.0107042	0.01245	0.0132	0.0151917	0.0172083	0.0199958	0.0233833	0.0235917	0.0252625	0.0283292	0.0295333	0.0326833	0.0344708	0.0377042	0.0424542	0.0466958	0.0509375	0.0566917
B4	0.000816667	0.000329167	0.000258333	4.58333e-05	-0.000166667	-0.000116667	-0.000258333	-0.000270833	-0.000304167	-0.000195833	-4.58333e-05	-7.08333e-05	-0.000158333	0	0.000279167	7.91667e-05	0.000216667	0.000620833	0.0007	0.00104167	0.00125417	0.00164583	0.00214167	0.0024375	0.00279583	0.00345833	0.0038875	0.00504167	0.005525	0.00662917	0.00721667	0.00860417	0.01005	0.0111	0.0133917	0.0148083	0.0173958	0.0212833	0.0236917	0.0240625	0.0271292	0.0298333	0.0323833	0.0334708	0.0378042	0.0423542	0.0464958	0.0512375	0.0568917
B5	-8.33333e-05	-0.00117083	-0.00124167	-0.00145417	-0.00146667	-0.00131667	-0.00135833	-0.00127083	-0.00130417	-0.00119583	-0.00114583	-0.00107083	-0.00115833	-0.0011	-0.000920833	-0.000920833	-0.000883333	-0.000479167	-0.0004	-0.000258333	5.41667e-05	0.000445833	0.000641667	0.0011375	0.00149583	0.00205833	0.0021875	0.00314167	0.004125	0.00482917	0.00581667	0.00670417	0.00815	0.0094	0.0119917	0.0136083	0.0160958	0.0158833	0.0181917	0.0211625	0.0225292	0.0243333	0.0255833	0.0278708	0.0314042	0.0340542	0.0371958	0.0413375	0.0445917
B6	0.000216667	-0.000170833	-0.000441667	-0.000354167	-0.000466667	-0.000216667	-0.000558333	-0.000470833	-0.000304167	-0.000395833	-0.000245833	-0.000170833	-5.83333e-05	0	7.91667e-05	0.000279167	0.000316667	0.000620833	0.0009	0.00114167	0.00165417	0.00144583	0.00194167	0.0022375	0.00269583	0.00335833	0.0038875	0.00474167	0.005625	0.00652917	0.00741667	0.00830417	0.00965	0.0112	0.0146917	0.0156083	0.0179958	0.0185833	0.0204917	0.0230625	0.0245292	0.0262333	0.0278833	0.0302708	0.0339042	0.0372542	0.0399958	0.0431375	0.0459917
B7	-0.000683333	-0.00147083	-0.00154167	-0.00145417	-0.00156667	-0.00151667	-0.00165833	-0.00147083	-0.00140417	-0.00149583	-0.00144583	-0.00127083	-0.00135833	-0.0013	-0.00112083	-0.00122083	-0.00108333	-0.000779167	-0.0007	-0.000158333	-4.58333e-05	0.000345833	0.000641667	0.0008375	0.00169583	0.00215833	0.0025875	0.00354167	0.003925	0.00512917	0.00581667	0.00680417	0.00835	0.0096	0.0114917	0.0128083	0.0156958	0.0166833	0.0186917	0.0209625	0.0231292	0.0242333	0.0259833	0.0282708	0.0317042	0.0353542	0.0374958	0.0408375	0.0442917
B8	0.00491667	0.00432917	0.00375833	0.00364583	0.00363333	0.00358333	0.00324167	0.00312917	0.00359583	0.00350417	0.00345417	0.00342917	0.00344167	0.0035	0.00347917	0.00357917	0.00351667	0.00382083	0.0038	0.00394167	0.00445417	0.00454583	0.00494167	0.0049375	0.00529583	0.00585833	0.0064875	0.00704167	0.008025	0.00842917	0.00971667	0.0109042	0.01235	0.0135	0.0147917	0.0160083	0.0180958	0.0211833	0.0229917	0.0247625	0.0272292	0.0290333	0.0315833	0.0337708	0.0373042	0.0413542	0.0455958	0.0495375	0.0542917
B9	0.00101667	0.00132917	0.000958333	0.000545833	0.000633333	0.000583333	0.000641667	0.000429167	0.000495833	0.000604167	0.000654167	0.000629167	0.000541667	0.0005	0.000479167	0.000679167	0.000616667	0.000620833	0.001	0.00114167	0.00135417	0.00144583	0.00164167	0.0019375	0.00209583	0.00275833	0.0028875	0.00344167	0.004625	0.00502917	0.00621667	0.00680417	0.00825	0.0097	0.0113917	0.0129083	0.0145958	0.0170833	0.0189917	0.0221625	0.0253292	0.0288333	0.0314833	0.0334708	0.0378042	0.0408542	0.0462958	0.0506375	0.0550917
B10	0.00201667	0.00202917	0.00195833	0.00174583	0.00163333	0.00168333	0.00124167	0.00132917	0.00159583	0.00140417	0.00145417	0.00142917	0.00144167	0.0016	0.00147917	0.00147917	0.00171667	0.00172083	0.002	0.00204167	0.00225417	0.00244583	0.00294167	0.0032375	0.00339583	0.00405833	0.0043875	0.00504167	0.005625	0.00642917	0.00711667	0.00820417	0.00925	0.0105	0.0121917	0.0136083	0.0149958	0.0163833	0.0190917	0.0226625	0.0250292	0.0284333	0.0310833	0.0332708	0.0377042	0.0416542	0.0454958	0.0500375	0.0546917
B11	-0.00108333	-0.000870833	-0.000941667	-0.000954167	-0.000866667	-0.000916667	-0.000858333	-0.00107083	-0.000804167	-0.000995833	-0.000945833	-0.000970833	-0.000858333	-0.0009	-0.00102083	-0.00102083	-0.000883333	-0.000879167	-0.0009	-0.000758333	-0.000945833	-0.000754167	-0.000858333	-0.0008625	-0.00100417	-0.000841667	-0.0009125	-0.000758333	-0.000775	-0.000770833	-0.000883333	-0.000895833	-0.00075	-0.0009	-0.000708333	-0.000691667	-0.000904167	-0.000816667	-0.000908333	-0.0009375	-0.000770833	-0.000866667	-0.000816667	-0.000829167	-0.000995833	-0.00104583	-0.000804167	-0.0008625	-0.000808333
B12	-0.00218333	-0.00137083	-0.00144167	-0.00135417	-0.00146667	-0.00141667	-0.00145833	-0.00137083	-0.00140417	-0.00139583	-0.00134583	-0.00147083	-0.00145833	-0.0014	-0.00132083	-0.00132083	-0.00138333	-0.00137917	-0.0014	-0.00135833	-0.00154583	-0.00125417	-0.00145833	-0.0013625	-0.00150417	-0.00124167	-0.0016125	-0.00125833	-0.001375	-0.00147083	-0.00138333	-0.00149583	-0.00145	-0.0015	-0.00140833	-0.00139167	-0.00150417	-0.00141667	-0.00150833	-0.0015375	-0.00147083	-0.00146667	-0.00151667	-0.00172917	-0.00159583	-0.00164583	-0.00150417	-0.0017625	-0.00160833
C1	0.000416667	2.91667e-05	-4.16667e-05	-0.000154167	-0.000166667	-0.000316667	-5.83333e-05	-7.08333e-05	-0.000204167	-9.58333e-05	5.41667e-05	0.000129167	4.16667e-05	0	-0.000220833	-0.000320833	-0.000183333	0.000320833	0.0006	-5.83333e-05	0.000554167	0.000345833	-5.83333e-05	-6.25e-05	9.58333e-05	-0.000141667	8.75e-05	4.16667e-05	0.000225	0.000129167	0.000516667	4.16667e-06	-5e-05	0.0002	0.000391667	0.000408333	9.58333e-05	0.000183333	0.000291667	0.0002625	0.000429167	0.000533333	0.000583333	0.000170833	0.000504167	0.000154167	9.58333e-05	0.0004375	0.000491667
C2	-0.000783333	-0.000770833	-0.000841667	-0.000954167	-0.00116667	-0.00111667	-0.00135833	-0.00127083	-0.00120417	-0.00109583	-0.00114583	-0.00137083	-0.00115833	-0.0012	-0.00102083	-0.00112083	-0.00118333	-0.000979167	-0.0008	-0.000658333	-0.000545833	-0.000254167	-0.000158333	0.0001375	0.000495833	0.000958333	0.0009875	0.00184167	0.002125	0.00272917	0.00331667	0.00430417	0.00535	0.0062	0.00819167	0.0105083	0.0125958	0.0140833	0.0158917	0.0178625	0.0193292	0.0213333	0.0242833	0.0268708	0.0295042	0.0315542	0.0346958	0.0387375	0.0421917
C3	0.00161667	0.00232917	0.00195833	0.00164583	0.00163333	0.00148333	0.00124167	0.00122917	0.00139583	0.00140417	0.00145417	0.00132917	0.00124167	0.0014	0.00147917	0.00147917	0.00141667	0.00152083	0.0015	0.00194167	0.00165417	0.00194583	0.00194167	0.0022375	0.00229583	0.00255833	0.0029875	0.00314167	0.003425	0.00412917	0.00461667	0.00480417	0.00555	0.0072	0.00799167	0.00950833	0.0109958	0.0124833	0.0141917	0.0174625	0.0195292	0.0202333	0.0236833	0.0252708	0.0278042	0.0302542	0.0330958	0.0368375	0.0412917
C4	-0.00148333	-0.00117083	-0.000341667	-5.41667e-05	-6.66667e-05	-0.000316667	-0.000158333	-0.000370833	-0.000304167	-0.000195833	-0.000345833	-0.000370833	-0.000258333	-0.0002	-0.000320833	-0.000320833	-0.000383333	-0.000179167	0	0.000141667	0.000254167	0.000345833	0.000541667	0.0005375	0.000895833	0.00125833	0.0011875	0.00154167	0.002025	0.00262917	0.00331667	0.00360417	0.00465	0.0055	0.00659167	0.00790833	0.00919583	0.0112833	0.0124917	0.0150625	0.0174292	0.0189333	0.0211833	0.0239708	0.0272042	0.0299542	0.0310958	0.0357375	0.0389917
C5	0.00101667	0.000829167	0.000658333	0.000545833	0.000433333	0.000583333	0.000541667	0.000429167	0.000595833	0.000404167	0.000454167	0.000529167	0.000641667	0.0005	0.000679167	0.000779167	0.000816667	0.00102083	0.001	0.00114167	0.00135417	0.00154583	0.00164167	0.0018375	0.00209583	0.00255833	0.0024875	0.00344167	0.003725	0.00422917	0.00501667	0.00560417	0.00655	0.0074	0.00839167	0.0103083	0.0110958	0.0140833	0.0163917	0.0180625	0.0191292	0.0203333	0.0215833	0.0223708	0.0248042	0.0263542	0.0292958	0.0319375	0.0349917
C6	-8.33333e-05	2.91667e-05	5.83333e-05	-0.000254167	-6.66667e-05	-0.000116667	-0.000158333	2.91667e-05	-0.000104167	4.16667e-06	-0.000145833	0.000129167	0.000141667	-0.0001	7.91667e-05	-2.08333e-05	0.000216667	0.000420833	0.0005	0.000841667	0.000854167	0.00114583	0.00134167	0.0015375	0.00169583	0.00225833	0.0027875	0.00334167	0.003725	0.00432917	0.00511667	0.00620417	0.00735	0.0081	0.00879167	0.0104083	0.0116958	0.0147833	0.0167917	0.0195625	0.0198292	0.0212333	0.0232833	0.0245708	0.0262042	0.0266542	0.0299958	0.0327375	0.0353917
C7	1.66667e-05	-0.000270833	-0.000541667	-0.000654167	-0.000766667	-0.000616667	-0.000658333	-0.000670833	-0.000704167	-0.000595833	-0.000645833	-0.000670833	-0.000558333	-0.0005	-0.000520833	-0.000420833	-0.000383333	-7.91667e-05	0	0.000141667	0.000354167	0.000545833	0.000841667	0.0010375	0.00129583	0.00185833	0.0020875	0.00254167	0.003025	0.00372917	0.00451667	0.00540417	0.00605	0.0072	0.00829167	0.0102083	0.0117958	0.0150833	0.0173917	0.0185625	0.0201292	0.0229333	0.0239833	0.0248708	0.0266042	0.0288542	0.0319958	0.0346375	0.0360917
C8	-0.000483333	-0.000670833	-0.000941667	-0.00115417	-0.00126667	-0.00131667	-0.00115833	-0.00127083	-0.00110417	-0.00109583	-0.00124583	-0.00137083	-0.00135833	-0.0013	-0.00122083	-0.00112083	-0.00118333	-0.00107917	-0.0011	-0.000758333	-0.000845833	-0.000754167	-0.000558333	-0.0003625	-0.000104167	0.000158333	0.0003875	0.000741667	0.001425	0.00162917	0.00231667	0.00300417	0.00385	0.0051	0.00609167	0.00760833	0.00879583	0.0103833	0.0121917	0.0142625	0.0167292	0.0200333	0.0224833	0.0255708	0.0265042	0.0296542	0.0318958	0.0367375	0.0400917
C9	0.00311667	0.00292917	0.00265833	0.00244583	0.00233333	0.00228333	0.00224167	0.00212917	0.00219583	0.00200417	0.00205417	0.00192917	0.00194167	0.0019	0.00187917	0.00187917	0.00191667	0.00222083	0.002	0.00224167	0.00215417	0.00254583	0.00274167	0.0027375	0.00289583	0.00325833	0.0029875	0.00364167	0.003925	0.00422917	0.00501667	0.00540417	0.00615	0.0071	0.00859167	0.00940833	0.0104958	0.0128833	0.0141917	0.0163625	0.0199292	0.0226333	0.0249833	0.0278708	0.0299042	0.0323542	0.0355958	0.0399375	0.0436917
C10	0.00131667	0.00112917	0.000958333	0.000745833	0.000733333	0.000583333	0.000641667	0.000829167	0.000695833	0.000504167	0.000654167	0.000529167	0.000541667	0.0005	0.000379167	0.000479167	0.000516667	0.000720833	0.0007	0.00104167	0.00105417	0.00114583	0.00144167	0.0016375	0.00169583	0.00225833	0.0022875	0.00284167	0.003525	0.00412917	0.00471667	0.00570417	0.00645	0.0079	0.00919167	0.0109083	0.0119958	0.0140833	0.0159917	0.0182625	0.0222292	0.0245333	0.0273833	0.0304708	0.0328042	0.0342542	0.0381958	0.0427375	0.0480917
C11	-0.00278333	-0.00227083	-0.00224167	-0.00235417	-0.00236667	-0.00231667	-0.00225833	-0.00227083	-0.00240417	-0.00229583	-0.00214583	-0.00227083	-0.00225833	-0.0024	-0.00232083	-0.00222083	-0.00238333	-0.00227917	-0.0023	-0.00245833	-0.00224583	-0.00225417	-0.00235833	-0.0023625	-0.00240417	-0.00234167	-0.0024125	-0.00245833	-0.002375	-0.00227083	-0.00238333	-0.00229583	-0.00235	-0.0024	-0.00230833	-0.00229167	-0.00250417	-0.00241667	-0.00240833	-0.0023375	-0.00237083	-0.00246667	-0.00241667	-0.00232917	-0.00249583	-0.00234583	-0.00240417	-0.0023625	-0.00230833
C12	-0.00208333	-0.00197083	-0.00204167	-0.00205417	-0.00196667	-0.00191667	-0.00195833	-0.00187083	-0.00210417	-0.00199583	-0.00194583	-0.00127083	-0.00215833	-0.0019	-0.00192083	-0.00182083	-0.00208333	-0.00217917	-0.0021	-0.00205833	-0.00194583	-0.00195417	-0.00195833	-0.0020625	-0.00220417	-0.00204167	-0.0022125	-0.00195833	-0.001275	-0.00207083	-0.00198333	-0.00209583	-0.00205	-0.002	-0.00200833	-0.00199167	-0.00220417	-0.00211667	-0.00200833	-0.0022375	-0.00217083	-0.00226667	-0.00211667	-0.00202917	-0.00229583	-0.00214583	-0.00200417	-0.0022625	-0.00230833
D1	-0.00258333	-0.00217083	-0.00204167	-0.00215417	-0.00216667	-0.00211667	-0.00235833	-0.00217083	-0.00230417	-0.00209583	-0.00224583	-0.00227083	-0.00225833	-0.0023	-0.00222083	-0.00232083	-0.00228333	-0.00207917	-0.0022	-0.00225833	-0.00214583	-0.00215417	-0.00225833	-0.0021625	-0.00220417	-0.00204167	-0.0022125	-0.00205833	-0.002175	-0.00197083	-0.00218333	-0.00219583	-0.00215	-0.0022	-0.00240833	-0.00219167	-0.00220417	-0.00221667	-0.00210833	-0.0022375	-0.00217083	-0.00196667	-0.00201667	-0.00222917	-0.00219583	-0.00204583	-0.00200417	-0.0021625	-0.00210833
D2	-0.000883333	-0.000870833	-0.00104167	-0.00125417	-0.00146667	-0.00141667	-0.00145833	-0.00147083	-0.00150417	-0.00149583	-0.00154583	-0.00147083	-0.00145833	-0.0015	-0.00142083	-0.00152083	-0.00138333	-0.00107917	-0.0011	-0.000858333	-0.000545833	-0.000454167	-5.83333e-05	0.0003375	0.000395833	0.000858333	0.0013875	0.00184167	0.002325	0.00292917	0.00391667	0.00460417	0.00595	0.0074	0.00849167	0.0100083	0.0120958	0.0152833	0.0181917	0.0206625	0.0217292	0.0243333	0.0283833	0.0297708	0.0307042	0.0340542	0.0371958	0.0409375	0.0449917
D3	0.000416667	0.000329167	5.83333e-05	-0.000354167	-0.000266667	-0.000316667	-0.000358333	-0.000370833	-0.000404167	-0.000495833	-0.000545833	-0.000570833	-0.000558333	-0.0005	-0.000520833	-0.000520833	-0.000483333	-0.000379167	-0.0003	-0.000158333	5.41667e-05	4.58333e-05	0.000341667	0.0004375	0.000795833	0.00135833	0.0013875	0.00214167	0.002525	0.00312917	0.00391667	0.00480417	0.00575	0.0069	0.00819167	0.00980833	0.0117958	0.0139833	0.0168917	0.0192625	0.0198292	0.0235333	0.0266833	0.0285708	0.0305042	0.0314542	0.0351958	0.0386375	0.0421917
D4	0.00431667	0.00382917	0.00345833	0.00334583	0.00323333	0.00308333	0.00294167	0.00302917	0.00299583	0.00300417	0.00295417	0.00302917	0.00294167	0.0029	0.00287917	0.00287917	0.00291667	0.00322083	0.0032	0.00324167	0.00345417	0.00364583	0.00384167	0.0039375	0.00399583	0.00445833	0.0048875	0.00544167	0.005725	0.00632917	0.00711667	0.00830417	0.00855	0.01	0.0113917	0.0132083	0.0138958	0.0161833	0.0181917	0.0219625	0.0235292	0.0251333	0.0287833	0.0308708	0.0328042	0.0346542	0.0386958	0.0423375	0.0462917
D5	0.00351667	0.000929167	0.000558333	0.000545833	0.000733333	0.000483333	0.000641667	0.000729167	0.000695833	0.000704167	0.000754167	0.000529167	0.000941667	0.0009	0.000879167	0.000879167	0.000916667	0.00112083	0.0013	0.00144167	0.00195417	0.00194583	0.00224167	0.0024375	0.00249583	0.00315833	0.0035875	0.00404167	0.004325	0.00502917	0.00561667	0.00620417	0.00685	0.008	0.00869167	0.00960833	0.0115958	0.0129833	0.0155917	0.0174625	0.0180292	0.0201333	0.0229833	0.0250708	0.0264042	0.0266542	0.0285958	0.0317375	0.0351917
D6	-0.00128333	-0.00147083	-0.00154167	-0.00175417	-0.00156667	-0.00171667	-0.00155833	-0.00137083	-0.00150417	-0.00149583	-0.00154583	-0.00157083	-0.00145833	-0.0014	-0.00122083	-0.00142083	-0.00118333	-0.00107917	-0.001	-0.000758333	-0.000545833	-0.000354167	-0.000158333	-6.25e-05	9.58333e-05	0.000458333	0.0007875	0.00124167	0.001425	0.00232917	0.00291667	0.00320417	0.00425	0.005	0.00569167	0.00680833	0.00789583	0.00928333	0.0118917	0.0132625	0.0146292	0.0164333	0.0186833	0.0211708	0.0233042	0.0236542	0.0252958	0.0269375	0.0310917
D7	1.66667e-05	2.91667e-05	-4.16667e-05	-0.000154167	-0.000166667	-0.000116667	-5.83333e-05	2.91667e-05	-4.16667e-06	0.000104167	-0.000145833	2.91667e-05	-5.83333e-05	0	-2.08333e-05	0.000179167	0.000116667	0.000420833	0.0003	0.000641667	0.000854167	0.000945833	0.00124167	0.0012375	0.00159583	0.00215833	0.0021875	0.00274167	0.003325	0.00352917	0.00411667	0.00500417	0.00585	0.0066	0.00759167	0.00850833	0.00969583	0.0108833	0.0132917	0.0147625	0.0171292	0.0193333	0.0209833	0.0231708	0.0255042	0.0271542	0.0283958	0.0312375	0.0349917
D8	-0.000583333	-0.000270833	-0.000341667	-0.000654167	-0.000566667	-0.000716667	-0.000858333	-0.000770833	-0.000804167	-0.000795833	-0.000745833	-0.000870833	-0.000958333	-0.0009	-0.000820833	-0.000920833	-0.000683333	-0.000479167	-0.0005	-0.000358333	5.41667e-05	0.000145833	0.000241667	0.0007375	0.000895833	0.00165833	0.0020875	0.00254167	0.002925	0.00382917	0.00501667	0.00600417	0.00705	0.0079	0.00899167	0.0109083	0.0127958	0.0151833	0.0169917	0.0203625	0.0226292	0.0257333	0.0279833	0.0302708	0.0325042	0.0363542	0.0408958	0.0453375	0.0489917
D9	0.00591667	0.00472917	0.00435833	0.00414583	0.00403333	0.00388333	0.00394167	0.00382917	0.00379583	0.00390417	0.00365417	0.00372917	0.00374167	0.0037	0.00377917	0.00367917	0.00371667	0.00392083	0.004	0.00394167	0.00425417	0.00464583	0.00444167	0.0048375	0.00509583	0.00555833	0.0059875	0.00634167	0.006925	0.00752917	0.00871667	0.00950417	0.01015	0.0114	0.0125917	0.0142083	0.0155958	0.0174833	0.0188917	0.0227625	0.0261292	0.0294333	0.0320833	0.0350708	0.0377042	0.0409542	0.0456958	0.0494375	0.0540917
D10	0.00291667	0.00302917	0.00285833	0.00264583	0.00243333	0.00258333	0.00224167	0.00242917	0.00219583	0.00230417	0.00225417	0.00212917	0.00224167	0.0022	0.00237917	0.00217917	0.00231667	0.00242083	0.0025	0.00294167	0.00315417	0.00334583	0.00384167	0.0039375	0.00419583	0.00465833	0.0050875	0.00584167	0.006525	0.00702917	0.00791667	0.00900417	0.00985	0.011	0.0119917	0.0143083	0.0158958	0.0181833	0.0206917	0.0232625	0.0271292	0.0290333	0.0330833	0.0352708	0.0379042	0.0409542	0.0462958	0.0501375	0.0543917
D11	-0.00128333	-0.000870833	-0.000941667	-0.000954167	-0.000966667	-0.000916667	-0.000958333	-0.000970833	-0.00110417	-0.000895833	-0.000945833	-0.000870833	-0.00105833	-0.001	-0.000920833	-0.000920833	-0.00108333	-0.000979167	-0.001	-0.000758333	-0.000945833	-0.000854167	-0.000858333	-0.0009625	-0.00110417	-0.000841667	-0.0009125	-0.000958333	-0.000975	-0.000970833	-0.000883333	-0.00109583	-0.00085	-0.0009	-0.00100833	-0.000891667	-0.00100417	-0.00101667	-0.00100833	-0.0010375	-0.000870833	-0.000966667	-0.00101667	-0.00102917	-0.000995833	-0.00114583	-0.000904167	-0.0009625	-0.000908333
D12	0.00361667	0.00462917	0.00455833	0.00434583	0.00403333	0.00428333	0.00424167	0.00402917	0.00409583	0.00420417	0.00425417	0.00412917	0.00414167	0.004	0.00437917	0.00427917	0.00421667	0.00422083	0.0042	0.00404167	0.00435417	0.00424583	0.00404167	0.0039375	0.00409583	0.00405833	0.0038875	0.00414167	0.004225	0.00412917	0.00441667	0.00420417	0.00405	0.0043	0.00409167	0.00430833	0.00389583	0.00408333	0.00399167	0.0042625	0.00412917	0.00453333	0.00408333	0.00457083	0.00430417	0.00435417	0.00419583	0.0044375	0.00429167
E1	-0.00148333	-0.00107083	-0.000941667	-0.00115417	-0.00126667	-0.00141667	-0.00115833	-0.00107083	-0.00120417	-0.00119583	-0.00124583	-0.00107083	-0.000958333	-0.0012	-0.00122083	-0.00132083	-0.00118333	-0.00127917	-0.0013	-0.000958333	-0.000945833	-0.00115417	-0.00115833	-0.0011625	-0.00110417	-0.00114167	-0.0013125	-0.00125833	-0.001075	-0.00147083	-0.00128333	-0.00129583	-0.00115	-0.0011	-0.00110833	-0.00119167	-0.00130417	-0.00101667	-0.000908333	-0.0011375	-0.00117083	-0.00106667	-0.00111667	-0.00112917	-0.00109583	-0.00114583	-0.00120417	-0.0008625	-0.000808333
E2	0.00131667	0.000929167	0.000758333	0.000845833	0.000833333	0.000683333	0.000741667	0.000729167	0.000795833	0.000904167	0.000854167	0.000829167	0.000941667	0.0011	0.00107917	0.000879167	0.00121667	0.00152083	0.0015	0.00174167	0.00185417	0.00214583	0.00224167	0.0022375	0.00269583	0.00315833	0.0034875	0.00394167	0.004325	0.00502917	0.00561667	0.00650417	0.00705	0.008	0.00939167	0.0103083	0.0113958	0.0130833	0.0149917	0.0174625	0.0185292	0.0210333	0.0226833	0.0252708	0.0272042	0.0286542	0.0304958	0.0317375	0.0332917
E3	0.00101667	0.00352917	0.00325833	0.00334583	0.00323333	0.00318333	0.00304167	0.00322917	0.00299583	0.00320417	0.00305417	0.00302917	0.00324167	0.0032	0.00337917	0.00297917	0.00321667	0.00392083	0.0036	0.00384167	0.00445417	0.00444583	0.00484167	0.0054375	0.00529583	0.00585833	0.0063875	0.00734167	0.007825	0.00872917	0.00951667	0.0105042	0.01145	0.0126	0.0132917	0.0149083	0.0157958	0.0167833	0.0191917	0.0213625	0.0227292	0.0252333	0.0262833	0.0283708	0.0299042	0.0298542	0.0318958	0.0340375	0.0366917
E4	-0.00128333	-0.00157083	-0.00174167	-0.00185417	-0.00176667	-0.00171667	-0.00185833	-0.00177083	-0.00160417	-0.00159583	-0.00154583	-0.00167083	-0.00155833	-0.0016	-0.00152083	-0.00162083	-0.00148333	-0.00107917	-0.0012	-0.000758333	-0.000645833	-0.000554167	-0.000258333	-0.0001625	0.000295833	0.000658333	0.0010875	0.00174167	0.002225	0.00282917	0.00381667	0.00420417	0.00535	0.006	0.00719167	0.00910833	0.0104958	0.0115833	0.0157917	0.0170625	0.0181292	0.0207333	0.0224833	0.0244708	0.0251042	0.0274542	0.0282958	0.0317375	0.0336917
E5	0.000816667	0.000529167	-4.16667e-05	-0.000154167	-0.000266667	-0.000216667	-0.000358333	-0.000270833	-0.000304167	-0.000195833	-0.000245833	-0.000370833	-0.000258333	0.0015	-0.000220833	-0.000220833	-0.000283333	2.08333e-05	0.0001	0.000241667	0.000554167	0.000745833	0.00104167	0.0011375	0.00139583	0.00185833	0.0020875	0.00304167	0.003125	0.00412917	0.00471667	0.00560417	0.00685	0.008	0.00899167	0.0106083	0.0119958	0.0138833	0.0164917	0.0200625	0.0228292	0.0239333	0.0278833	0.0298708	0.0321042	0.0339542	0.0378958	0.0416375	0.0461917
E6	0.00121667	0.00182917	0.00145833	0.00134583	0.00113333	0.000983333	0.00124167	0.00112917	0.000995833	0.00110417	0.00115417	0.00112917	0.00114167	0.0011	0.00107917	0.000979167	0.00111667	0.00132083	0.0013	0.00144167	0.00135417	0.00174583	0.00184167	0.0023375	0.00259583	0.00295833	0.0034875	0.00394167	0.004925	0.00562917	0.00631667	0.00750417	0.00885	0.0106	0.0122917	0.0138083	0.0150958	0.0175833	0.0208917	0.0245625	0.0266292	0.0291333	0.0323833	0.0347708	0.0363042	0.0392542	0.0437958	0.0471375	0.0507917
E7	1.66667e-05	0.000229167	-4.16667e-05	-5.41667e-05	-0.000266667	-0.000216667	-0.000358333	-0.000370833	-0.000404167	-0.000395833	-0.000445833	-0.000570833	-0.000358333	-0.0005	-0.000320833	-0.000420833	-0.000383333	-0.000379167	-0.0001	4.16667e-05	0.000254167	0.000345833	0.000741667	0.0009375	0.000895833	0.00135833	0.0017875	0.00254167	0.003225	0.00352917	0.00431667	0.00520417	0.00665	0.0081	0.00939167	0.0107083	0.0125958	0.0141833	0.0170917	0.0204625	0.0221292	0.0245333	0.0270833	0.0291708	0.0309042	0.0350542	0.0398958	0.0432375	0.0472917
E8	-0.000883333	-0.00147083	-0.00154167	-0.00165417	-0.00156667	-0.00161667	-0.00165833	-0.00167083	-0.00150417	-0.00159583	-0.00144583	-0.00147083	-0.00135833	-0.0013	-0.00122083	-0.00122083	-0.000983333	-0.000879167	-0.0005	-0.000158333	5.41667e-05	0.000145833	0.000741667	0.0009375	0.00139583	0.00215833	0.0025875	0.00344167	0.004125	0.00532917	0.00631667	0.00660417	0.00795	0.0092	0.0102917	0.0125083	0.0153958	0.0179833	0.0199917	0.0218625	0.0240292	0.0254333	0.0255833	0.0262708	0.0290042	0.0329542	0.0355958	0.0373375	0.0402917
E9	0.00171667	0.00142917	0.00125833	0.00104583	0.00103333	0.00108333	0.00104167	0.00112917	0.00119583	0.00110417	0.00115417	0.00122917	0.00144167	0.0015	0.00137917	0.00157917	0.00161667	0.00212083	0.0022	0.00254167	0.00275417	0.00304583	0.00324167	0.0039375	0.00409583	0.00465833	0.0051875	0.00634167	0.006725	0.00762917	0.00891667	0.00970417	0.01065	0.0123	0.0131917	0.0165083	0.0181958	0.0210833	0.0232917	0.0256625	0.0274292	0.0294333	0.0300833	0.0302708	0.0323042	0.0358542	0.0397958	0.0406375	0.0440917
E10	-8.33333e-05	-0.000870833	-0.00104167	-0.00115417	-0.00116667	-0.00121667	-0.00105833	-0.00117083	-0.00120417	-0.00119583	-0.00104583	-0.00117083	-0.000858333	-0.0009	-0.000720833	-0.000820833	-0.000583333	-0.000279167	-0.0001	0.000141667	0.000254167	0.000545833	0.000741667	0.0013375	0.00139583	0.00205833	0.0026875	0.00334167	0.004425	0.00532917	0.00611667	0.00730417	0.00835	0.0097	0.0113917	0.0145083	0.0165958	0.0187833	0.0210917	0.0230625	0.0249292	0.0255333	0.0270833	0.0288708	0.0322042	0.0344542	0.0361958	0.0387375	0.0417917
E11	0.00111667	0.000129167	0.000358333	0.000345833	0.000333333	0.000383333	4.16667e-05	-7.08333e-05	-4.16667e-06	4.16667e-06	0.000154167	-7.08333e-05	0.000241667	0.0003	0.000379167	0.000179167	0.000216667	-7.91667e-05	0	4.16667e-05	0.000254167	0.000245833	0.000141667	0.0002375	9.58333e-05	0.000158333	0.0001875	4.16667e-05	-7.5e-05	0.000329167	0.000116667	0.000104167	0.00015	0.0001	-8.33333e-06	0.000108333	9.58333e-05	0.000283333	0.000191667	-3.75e-05	0.000329167	3.33333e-05	0.000283333	0.000270833	-9.58333e-05	0.000254167	9.58333e-05	3.75e-05	0.000291667
E12	0.00661667	0.00642917	0.00615833	0.00614583	0.00613333	0.00598333	0.00624167	0.00592917	0.00599583	0.00600417	0.00595417	0.00602917	0.00624167	0.0058	0.00597917	0.00597917	0.00581667	0.00612083	0.006	0.00594167	0.00615417	0.00584583	0.00584167	0.0058375	0.00579583	0.00615833	0.0058875	0.00574167	0.006125	0.00582917	0.00591667	0.00590417	0.00605	0.0059	0.00599167	0.00600833	0.00569583	0.00588333	0.00589167	0.0057625	0.00592917	0.00563333	0.00578333	0.00567083	0.00570417	0.00565417	0.00569583	0.0058375	0.00579167
F1	-0.00278333	-0.00207083	-0.00254167	-0.00225417	-0.00226667	-0.00241667	-0.00245833	-0.00237083	-0.00230417	-0.00229583	-0.00234583	-0.00237083	-0.00225833	-0.0022	-0.00232083	-0.00252083	-0.00238333	-0.00227917	-0.0024	-0.00235833	-0.00224583	-0.00235417	-0.00245833	-0.0022625	-0.00240417	-0.00234167	-0.0023125	-0.00225833	-0.002375	-0.00227083	-0.00228333	-0.00229583	-0.00235	-0.0023	-0.00230833	-0.00229167	-0.00230417	-0.00241667	-0.00220833	-0.0022375	-0.00237083	-0.00216667	-0.00231667	-0.00232917	-0.00229583	-0.00234583	-0.00220417	-0.0022625	-0.00220833
F2	0.000416667	-0.000570833	-0.000941667	-0.000754167	-0.000866667	-0.000816667	-0.000958333	-0.000770833	-0.000804167	-0.000795833	-0.000745833	-0.000770833	-0.000658333	-0.0006	-0.000320833	-0.000520833	-0.000383333	-0.000179167	-0.0002	4.16667e-05	0.000254167	0.000345833	0.000641667	0.0007375	0.000795833	0.00155833	0.0015875	0.00214167	0.002525	0.00302917	0.00371667	0.00420417	0.00525	0.0061	0.00679167	0.00800833	0.0105958	0.0125833	0.0154917	0.0174625	0.0188292	0.0191333	0.0233833	0.0244708	0.0262042	0.0288542	0.0286958	0.0302375	0.0327917
F3	0.00111667	0.000929167	0.000658333	0.000345833	0.000533333	0.000583333	0.000441667	0.000629167	0.000795833	0.000704167	0.000854167	0.000629167	0.000841667	0.0007	0.000879167	0.000679167	0.000816667	0.00112083	0.0012	0.00124167	0.00145417	0.00154583	0.00174167	0.0017375	0.00209583	0.00245833	0.0024875	0.00314167	0.003125	0.00352917	0.00421667	0.00510417	0.00565	0.0064	0.00709167	0.00820833	0.00909583	0.0103833	0.0124917	0.0146625	0.0157292	0.0175333	0.0200833	0.0220708	0.0242042	0.0259542	0.0271958	0.0277375	0.0286917
F4	0.00101667	0.00102917	0.000958333	0.000845833	0.000933333	0.000883333	0.000841667	0.000929167	0.000795833	0.000904167	0.000954167	0.000929167	0.00124167	0.0011	0.00117917	0.00127917	0.00121667	0.00152083	0.0017	0.00184167	0.00195417	0.00204583	0.00214167	0.0025375	0.00269583	0.00325833	0.0034875	0.00404167	0.004425	0.00482917	0.00561667	0.00610417	0.00685	0.0078	0.00869167	0.00970833	0.0106958	0.0125833	0.0139917	0.0165625	0.0185292	0.0206333	0.0235833	0.0260708	0.0279042	0.0302542	0.0312958	0.0317375	0.0334917
F5	0.000916667	0.000829167	0.000558333	0.000445833	0.000433333	0.000383333	0.000341667	0.000129167	9.58333e-05	0.000204167	0.000354167	0.000329167	0.000241667	0.0003	0.000279167	0.000179167	0.000316667	0.000520833	0.0004	0.000541667	0.000754167	0.000845833	0.00104167	0.0012375	0.00149583	0.00175833	0.0019875	0.00214167	0.002625	0.00312917	0.00381667	0.00460417	0.00515	0.0061	0.00709167	0.00820833	0.00949583	0.0107833	0.0127917	0.0151625	0.0172292	0.0199333	0.0227833	0.0264708	0.0288042	0.0324542	0.0338958	0.0362375	0.0403917
F6	-8.33333e-05	0.000429167	0.000158333	4.58333e-05	-0.000166667	-1.66667e-05	-0.000158333	-0.000270833	-0.000204167	-0.000395833	-0.000145833	-0.000270833	-0.000258333	-0.0003	-0.000320833	-0.000320833	-0.000183333	0.000120833	0.0001	0.000341667	0.000354167	0.000445833	0.000741667	0.0010375	0.00129583	0.00145833	0.0018875	0.00224167	0.003025	0.00382917	0.00451667	0.00570417	0.00685	0.0073	0.00839167	0.0103083	0.0113958	0.0127833	0.0154917	0.0185625	0.0206292	0.0234333	0.0268833	0.0308708	0.0341042	0.0372542	0.0387958	0.0417375	0.0459917
F7	0.000716667	0.000929167	0.000758333	0.000645833	0.000533333	0.000383333	0.000441667	0.000429167	0.000395833	0.000404167	0.000454167	0.000329167	0.000341667	0.0003	0.000379167	0.000279167	0.000416667	0.000720833	0.0008	0.000841667	0.00115417	0.00134583	0.00144167	0.0019375	0.00219583	0.00255833	0.0029875	0.00344167	0.004025	0.00472917	0.00541667	0.00650417	0.00705	0.0086	0.00969167	0.0112083	0.0129958	0.0145833	0.0166917	0.0189625	0.0215292	0.0244333	0.0283833	0.0317708	0.0341042	0.0362542	0.0381958	0.0415375	0.0457917
F8	0.00761667	0.00522917	0.00515833	0.00504583	0.00503333	0.00468333	0.00514167	0.00512917	0.00489583	0.00500417	0.00495417	0.00512917	0.00494167	0.0049	0.00477917	0.00467917	0.00491667	0.00492083	0.0052	0.00524167	0.00535417	0.00584583	0.00574167	0.0061375	0.00659583	0.00685833	0.0071875	0.00764167	0.008025	0.00872917	0.00951667	0.0103042	0.01085	0.012	0.0124917	0.0140083	0.0150958	0.0165833	0.0186917	0.0204625	0.0230292	0.0245333	0.0274833	0.0287708	0.0307042	0.0314542	0.0316958	0.0366375	0.0383917
F9	0.000816667	0.000229167	5.83333e-05	-5.41667e-05	-0.000166667	0.000183333	4.16667e-05	-7.08333e-05	-4.16667e-06	0.000104167	-0.000145833	2.91667e-05	0.000141667	0.0003	0.000479167	0.000179167	0.000316667	0.000820833	0.0009	0.00104167	0.00105417	0.00134583	0.00144167	0.0018375	0.00199583	0.00255833	0.0028875	0.00344167	0.003925	0.00462917	0.00551667	0.00640417	0.00735	0.0085	0.00999167	0.0114083	0.0123958	0.0138833	0.0158917	0.0187625	0.0207292	0.0228333	0.0256833	0.0281708	0.0293042	0.0310542	0.0324958	0.0367375	0.0381917
F10	0.00151667	0.000829167	0.000658333	0.000645833	0.000533333	0.000683333	0.000641667	0.000529167	0.000695833	0.000804167	0.000854167	0.000629167	0.000941667	0.0009	0.000979167	0.00117917	0.00141667	0.00152083	0.0015	0.00184167	0.00195417	0.00234583	0.00254167	0.0029375	0.00329583	0.00355833	0.0041875	0.00514167	0.005025	0.00602917	0.00661667	0.00760417	0.00885	0.0096	0.0111917	0.0133083	0.0145958	0.0165833	0.0192917	0.0208625	0.0231292	0.0248333	0.0274833	0.0290708	0.0301042	0.0317542	0.0322958	0.0373375	0.0389917
F11	-0.000583333	0.000129167	-4.16667e-05	-5.41667e-05	-0.000166667	-0.000116667	-0.000158333	-0.000270833	-0.000204167	-0.000295833	-0.000245833	-7.08333e-05	-0.000158333	-0.0002	-0.000120833	-0.000320833	-0.000283333	-0.000279167	-0.0002	-0.000158333	-0.000245833	-0.000354167	-0.000158333	-0.0003625	-0.000104167	5.83333e-05	-0.0003125	-0.000158333	-0.000175	-0.000270833	-0.000183333	-0.000195833	-0.00025	-0.0003	-0.000308333	-0.000191667	-0.000304167	-0.000316667	-0.000108333	-0.0002375	-0.000170833	-0.000266667	-0.000416667	-0.000129167	-0.000195833	-0.000245833	-0.000504167	-0.0004625	-0.000508333
F12	-0.00128333	-0.000770833	-0.000741667	-0.000854167	-0.000866667	-0.000716667	-0.000758333	-0.000770833	-0.000704167	-0.000695833	-0.000845833	-0.000770833	-0.000758333	-0.0007	-0.000820833	-0.000820833	-0.000783333	-0.000879167	-0.0008	-0.000658333	-0.000745833	-0.000854167	-0.000758333	-0.0008625	-0.000904167	-0.000741667	-0.0008125	-0.000758333	-0.000775	-0.000770833	-0.000783333	-0.000695833	-0.00075	-0.0009	-0.000808333	-0.000891667	-0.00100417	-0.000816667	-0.000908333	-0.0008375	-0.000870833	-0.000766667	-0.000916667	-0.000929167	-0.000795833	-0.000945833	-0.000904167	-0.0007625	-0.00100833
G1	-0.00118333	-0.000670833	-0.000641667	-0.000754167	-0.000666667	-0.000716667	-0.000858333	-0.000670833	-0.000704167	-0.000695833	-0.000645833	-0.000570833	-0.000758333	-0.0006	-0.000420833	-0.000720833	-0.000883333	-0.000579167	-0.0006	-0.000558333	-0.000445833	-0.000754167	-0.000558333	-0.0007625	-0.000604167	-0.000641667	-0.0009125	-0.000558333	-0.000675	-0.000770833	-0.000783333	-0.000595833	-0.00065	-0.0007	-0.000708333	-0.000591667	-0.000604167	-0.000916667	-0.000608333	-0.0007375	-0.000570833	-0.000666667	-0.000616667	-0.000529167	-0.000595833	-0.000645833	-0.000604167	-0.0006625	-0.000708333
G2	0.000216667	2.91667e-05	-0.000441667	-0.000454167	-0.000366667	-0.000516667	-0.000258333	-0.000370833	-0.000404167	-0.000195833	-4.58333e-05	-0.000170833	-0.000158333	-0.0001	-2.08333e-05	7.91667e-05	0.000216667	0.000520833	0.0007	0.000741667	0.00115417	0.00144583	0.00154167	0.0018375	0.00229583	0.00275833	0.0026875	0.00354167	0.003825	0.00452917	0.00531667	0.00630417	0.00665	0.0077	0.00889167	0.0100083	0.0108958	0.0130833	0.0154917	0.0189625	0.0203292	0.0225333	0.0246833	0.0269708	0.0289042	0.0317542	0.0327958	0.0353375	0.0357917
G3	0.00921667	0.00822917	0.00795833	0.00754583	0.00773333	0.00758333	0.00744167	0.00732917	0.00749583	0.00740417	0.00745417	0.00732917	0.00754167	0.0075	0.00747917	0.00747917	0.00751667	0.00792083	0.0078	0.00784167	0.00795417	0.00834583	0.00824167	0.0086375	0.00889583	0.00915833	0.0092875	0.00994167	0.010625	0.0111292	0.0120167	0.0123042	0.01305	0.0139	0.0147917	0.0159083	0.0172958	0.0187833	0.0207917	0.0234625	0.0264292	0.0276333	0.0292833	0.0310708	0.0338042	0.0350542	0.0368958	0.0375375	0.0406917
G4	0.00111667	0.000529167	0.000358333	0.000145833	0.000233333	8.33333e-05	0.000241667	0.000329167	0.000295833	0.000404167	0.000354167	0.000329167	0.000441667	0.0005	0.000579167	0.000479167	0.000716667	0.000820833	0.0011	0.00134167	0.00135417	0.00184583	0.00184167	0.0020375	0.00259583	0.00305833	0.0034875	0.00364167	0.004225	0.00502917	0.00561667	0.00620417	0.00695	0.0081	0.00889167	0.0101083	0.0115958	0.0126833	0.0158917	0.0182625	0.0214292	0.0227333	0.0251833	0.0267708	0.0298042	0.0314542	0.0323958	0.0344375	0.0363917
G5	0.00251667	0.00272917	0.00245833	0.00224583	0.00243333	0.00208333	0.00214167	0.00202917	0.00199583	0.00200417	0.00195417	0.00222917	0.00194167	0.0019	0.00197917	0.00187917	0.00201667	0.00212083	0.0023	0.00244167	0.00255417	0.00294583	0.00304167	0.0031375	0.00329583	0.00385833	0.0040875	0.00464167	0.004825	0.00572917	0.00671667	0.00720417	0.00815	0.0098	0.0105917	0.0119083	0.0144958	0.0154833	0.0176917	0.0196625	0.0247292	0.0290333	0.0295833	0.0332708	0.0361042	0.0384542	0.0400958	0.0441375	0.0481917
G6	0.00481667	0.00392917	0.00245833	0.00374583	0.00203333	0.00218333	0.00404167	0.00282917	0.00189583	0.00380417	0.00195417	0.00162917	0.00204167	0.0017	0.00257917	0.00187917	0.00301667	0.00372083	0.0034	0.00264167	0.00285417	0.00254583	0.00304167	0.0035375	0.00329583	0.00355833	0.0037875	0.00434167	0.004625	0.00512917	0.00581667	0.00640417	0.00755	0.0084	0.00949167	0.0111083	0.0123958	0.0145833	0.0168917	0.0184625	0.0213292	0.0251333	0.0283833	0.0308708	0.0339042	0.0374542	0.0359958	0.0404375	0.0450917
G7	0.00311667	0.00272917	0.00235833	0.00214583	0.00213333	0.00188333	0.00174167	0.00182917	0.00179583	0.00170417	0.00175417	0.00172917	0.00184167	0.0018	0.00187917	0.00177917	0.00181667	0.00192083	0.0021	0.00224167	0.00245417	0.00274583	0.00284167	0.0030375	0.00309583	0.00365833	0.0040875	0.00464167	0.005125	0.00542917	0.00651667	0.00740417	0.00815	0.0094	0.0106917	0.0118083	0.0132958	0.0152833	0.0170917	0.0194625	0.0233292	0.0274333	0.0301833	0.0336708	0.0366042	0.0380542	0.0404958	0.0453375	0.0489917
G8	0.000516667	0.000529167	0.000458333	0.000245833	0.000333333	0.000483333	0.000341667	0.000429167	0.000395833	0.000504167	0.000354167	0.000429167	0.000641667	0.0007	0.000579167	0.000479167	0.000716667	0.00112083	0.0011	0.00144167	0.00165417	0.00184583	0.00224167	0.0023375	0.00259583	0.00305833	0.0034875	0.00434167	0.004825	0.00572917	0.00631667	0.00750417	0.00795	0.0094	0.0104917	0.0113083	0.0131958	0.0148833	0.0175917	0.0198625	0.0227292	0.0255333	0.0284833	0.0303708	0.0324042	0.0318542	0.0338958	0.0381375	0.0406917
G9	0.00131667	0.00122917	0.00115833	0.00104583	0.00103333	0.000883333	0.00114167	0.00102917	0.00109583	0.00110417	0.00105417	0.00112917	0.00114167	0.0011	0.00117917	0.00137917	0.00141667	0.00162083	0.0019	0.00204167	0.00225417	0.00234583	0.00264167	0.0030375	0.00299583	0.00375833	0.0039875	0.00494167	0.005125	0.00612917	0.00661667	0.00730417	0.00835	0.0094	0.0100917	0.0112083	0.0126958	0.0139833	0.0163917	0.0189625	0.0214292	0.0243333	0.0266833	0.0290708	0.0317042	0.0324542	0.0345958	0.0357375	0.0407917
G10	0.00141667	0.00142917	0.00115833	0.00124583	0.00123333	0.00118333	0.00124167	0.00122917	0.00269583	0.00130417	0.00125417	0.00122917	0.00144167	0.0014	0.00147917	0.00167917	0.00161667	0.00192083	0.0021	0.00234167	0.00255417	0.00284583	0.00314167	0.0033375	0.00369583	0.00425833	0.0046875	0.00564167	0.005925	0.00672917	0.00761667	0.00870417	0.00955	0.0108	0.0115917	0.0128083	0.0141958	0.0159833	0.0180917	0.0201625	0.0225292	0.0260333	0.0275833	0.0295708	0.0323042	0.0327542	0.0332958	0.0380375	0.0404917
G11	0.00731667	0.00462917	0.00385833	0.00404583	0.00423333	0.00398333	0.00414167	0.00422917	0.00389583	0.00340417	0.00365417	0.00382917	0.00354167	0.0035	0.00377917	0.00387917	0.00371667	0.00342083	0.0037	0.00384167	0.00375417	0.00394583	0.00384167	0.0030375	0.00349583	0.00385833	0.0039875	0.00404167	0.003725	0.00332917	0.00371667	0.00370417	0.00355	0.0035	0.00339167	0.00380833	0.00349583	0.00368333	0.00329167	0.0033625	0.00362917	0.00343333	0.00308333	0.00337083	0.00340417	0.00335417	0.00349583	0.0031375	0.00309167
G12	-0.00148333	-0.000970833	-0.00104167	-0.00115417	-0.00116667	-0.00101667	-0.00105833	-0.00107083	-0.00110417	-0.000995833	-0.00104583	-0.00127083	-0.00105833	-0.0009	-0.00112083	-0.00112083	-0.00118333	-0.000979167	-0.0009	-0.00105833	-0.00114583	-0.000854167	-0.00105833	-0.0010625	-0.00100417	-0.00104167	-0.0010125	-0.00105833	-0.001175	-0.00107083	-0.00108333	-0.000995833	-0.00095	-0.001	-0.00110833	-0.000991667	-0.00100417	-0.00111667	-0.00100833	-0.0010375	-0.000970833	-0.00106667	-0.00101667	-0.000929167	-0.00119583	-0.00104583	-0.00100417	-0.0009625	-0.00110833
H1	-8.33333e-05	0.000129167	0.000158333	0.000245833	0.000233333	0.000183333	0.000141667	0.000329167	9.58333e-05	0.000204167	0.000354167	0.000229167	0.000341667	0.0003	0.000279167	7.91667e-05	0.000116667	0.000420833	0.0001	0.000241667	0.000154167	0.000145833	0.000141667	0.0002375	9.58333e-05	0.000358333	8.75e-05	0.000241667	0.000325	0.000429167	0.000316667	0.000304167	0.00035	0.0003	0.000291667	0.000408333	0.000395833	8.33333e-05	0.000191667	0.0001625	0.000329167	0.000233333	0.000383333	0.000270833	0.000204167	0.000154167	0.000295833	0.0002375	0.000191667
H2	0.000216667	0.000529167	0.000458333	0.000445833	0.000733333	0.000483333	0.000541667	0.000529167	0.000595833	0.000804167	0.000854167	0.000529167	0.000641667	0.0005	0.000579167	0.000479167	0.000416667	0.000620833	0.0006	0.000641667	0.000554167	0.000545833	0.000641667	0.0006375	0.000495833	0.000758333	0.0004875	0.000541667	0.000725	0.000629167	0.000716667	0.000704167	0.00065	0.0008	0.000591667	0.000808333	0.000695833	0.000583333	0.000691667	0.0005625	0.000629167	0.000633333	0.000683333	0.000570833	0.000504167	0.000654167	0.000595833	0.0004375	0.000691667
H3	0.00161667	0.00142917	0.00125833	0.00104583	0.00123333	0.00128333	0.00124167	0.00122917	0.00129583	0.00140417	0.00145417	0.00132917	0.00144167	0.0012	0.00127917	0.00127917	0.00111667	0.00142083	0.0013	0.00134167	0.00135417	0.00144583	0.00144167	0.0013375	0.00129583	0.00145833	0.0014875	0.00134167	0.001425	0.00152917	0.00151667	0.00150417	0.00135	0.0016	0.00149167	0.00150833	0.00149583	0.00148333	0.00159167	0.0015625	0.00152917	0.00153333	0.00158333	0.00157083	0.00160417	0.00155417	0.00169583	0.0017375	0.00159167
H4	-0.00108333	-0.000670833	-0.000441667	-0.000454167	-0.000566667	-0.000416667	-0.000358333	-0.000470833	-0.000804167	-0.000495833	-0.000645833	-0.000570833	-0.000458333	-0.0004	-0.000520833	-0.000520833	-0.000583333	-0.000479167	-0.0004	-0.000458333	-0.000445833	-0.000454167	-0.000558333	-0.0006625	-0.000504167	-0.000441667	-0.0006125	-0.000458333	-0.000475	-0.000470833	-0.000583333	-0.000495833	-0.00055	-0.0006	-0.000408333	-0.000391667	-0.000504167	-0.000516667	-0.000408333	-0.0005375	-0.000470833	-0.000466667	-0.000516667	-0.000529167	-0.000495833	-0.000545833	-0.000504167	-0.0004625	-0.000508333
H5	0.00511667	0.000129167	-0.000141667	-0.000154167	-0.000266667	-0.000216667	-5.83333e-05	-7.08333e-05	-0.000204167	-0.000195833	-0.000345833	0.000829167	-5.83333e-05	-0.0002	-0.000220833	0.00147917	0.00231667	-0.000279167	-0.0002	-0.000258333	-0.000245833	-0.000254167	-0.000158333	-0.0002625	0.00169583	-0.000341667	0.0019875	-0.000158333	-0.000175	-0.000170833	-8.33333e-05	-9.58333e-05	-0.00015	-0.0002	-0.000208333	-0.000191667	-0.000204167	-0.000116667	-0.000208333	-0.0001375	2.91667e-05	-0.000166667	-0.000316667	7.08333e-05	-9.58333e-05	0.000654167	9.58333e-05	3.75e-05	-0.000108333
H6	-0.00148333	-0.000970833	-0.00104167	-0.00115417	-0.00126667	-0.00111667	-0.00115833	-0.00117083	-0.00120417	-0.00109583	-0.000945833	-0.000970833	-0.00105833	-0.001	-0.000920833	-0.00112083	-0.00128333	-0.00107917	-0.0011	-0.00115833	-0.000945833	-0.00105417	-0.000958333	-0.0009625	-0.00110417	-0.000841667	-0.0010125	-0.000958333	-0.000975	-0.000870833	-0.000983333	-0.000995833	-0.00095	-0.0008	-0.000908333	-0.000791667	-0.000904167	-0.000816667	-0.000808333	-0.0008375	-0.000870833	-0.000766667	-0.000716667	-0.000829167	-0.000795833	-0.000845833	-0.000804167	-0.0006625	-0.000708333
H7	0.000116667	0.000729167	0.000758333	0.000845833	0.000833333	0.000783333	0.000941667	0.000829167	0.000795833	0.000604167	0.000754167	0.000929167	0.000741667	0.0006	0.000779167	0.000879167	0.000816667	0.000920833	0.0009	0.000741667	0.000854167	0.000645833	0.000741667	0.0009375	0.000495833	0.000758333	0.0004875	0.000741667	0.000725	0.000829167	0.000716667	0.000904167	0.00075	0.0007	0.000691667	0.000708333	0.000695833	0.000583333	0.000791667	0.0005625	0.000629167	0.000733333	0.000683333	0.000670833	0.000504167	0.000554167	0.000495833	0.0004375	0.000591667
H8	-0.00188333	-0.00187083	-0.00184167	-0.00195417	-0.00196667	-0.00181667	-0.00185833	-0.00177083	-0.00170417	-0.00189583	-0.00184583	-0.00207083	-0.00165833	-0.0017	-0.00172083	-0.00192083	-0.00168333	-0.00167917	-0.0017	-0.00175833	-0.00184583	-0.00185417	-0.00185833	-0.0016625	-0.00190417	-0.00184167	-0.0018125	-0.00165833	-0.001875	-0.00197083	-0.00178333	-0.00179583	-0.00165	-0.0019	-0.00160833	-0.00179167	-0.00170417	-0.00181667	-0.00180833	-0.0015375	-0.00167083	-0.00166667	-0.00171667	-0.00172917	-0.00169583	-0.00174583	-0.00170417	-0.0017625	-0.00170833
H9	0.00341667	0.00252917	0.00235833	0.00244583	0.00233333	0.00228333	0.00234167	0.00222917	0.00219583	0.00220417	0.00215417	0.00212917	0.00214167	0.0023	0.00227917	0.00197917	0.00201667	0.00202083	0.0019	0.00214167	0.00185417	0.00224583	0.00224167	0.0021375	0.00199583	0.00185833	0.0020875	0.00224167	0.002125	0.00202917	0.00211667	0.00200417	0.00195	0.0021	0.00219167	0.00210833	0.00199583	0.00228333	0.00229167	0.0021625	0.00212917	0.00203333	0.00208333	0.00227083	0.00220417	0.00235417	0.00229583	0.0023375	0.00239167
H10	0.00291667	0.00362917	0.00335833	0.00354583	0.00353333	0.00348333	0.00364167	0.00352917	0.00349583	0.00370417	0.00345417	0.00342917	0.00344167	0.0035	0.00347917	0.00337917	0.00331667	0.00352083	0.0035	0.00344167	0.00355417	0.00354583	0.00354167	0.0034375	0.00349583	0.00355833	0.0031875	0.00344167	0.003425	0.00342917	0.00351667	0.00340417	0.00345	0.0033	0.00349167	0.00350833	0.00329583	0.00338333	0.00349167	0.0033625	0.00322917	0.00343333	0.00338333	0.00337083	0.00350417	0.00325417	0.00339583	0.0035375	0.00349167
H11	-0.000983333	-0.000570833	-0.000841667	-0.000554167	-0.000666667	-0.000616667	-0.000658333	-0.000770833	-0.000704167	-0.000595833	-0.000745833	-0.000770833	-0.000558333	-0.0006	-0.000620833	-0.000720833	-0.000683333	-0.000679167	-0.0008	-0.000558333	-0.000545833	-0.000554167	-0.000758333	-0.0006625	-0.000704167	-0.000541667	-0.0006125	-0.000558333	-0.000375	-0.000670833	-0.000583333	-0.000595833	-0.00065	-0.0006	-0.000508333	-0.000591667	-0.000704167	-0.000616667	-0.000608333	-0.0005375	-0.000470833	-0.000466667	-0.000516667	-0.000729167	-0.000395833	-0.000645833	-0.000504167	-0.0003625	-0.000408333
H12	-0.000283333	0.00112917	0.000858333	0.000845833	0.00103333	0.00118333	0.00104167	0.000929167	0.000995833	0.000804167	0.00105417	0.000929167	0.000841667	0.0011	0.000979167	0.000579167	0.000816667	0.000820833	0.0011	0.000841667	0.00115417	0.00124583	0.000841667	0.0009375	0.000995833	0.000958333	0.0010875	0.000941667	0.000825	0.00102917	0.000816667	0.000704167	0.00095	0.0011	0.000591667	0.00100833	0.00109583	0.000883333	0.000691667	0.0009625	0.000829167	0.00103333	0.000783333	0.000870833	0.00110417	0.000754167	0.00109583	0.0009375	0.000991667
[truncated: 141 more columns]

## Sheet: R script output
Well	Strain (BR= Bioloigcal Replicate #, TR= Technical Replicate #)	Specific Growth Rate (1/hr)	R2
B2	NT white (537) BR1 TR1	0.29659	0.991779
B3	NT white (537) BR1 TR2	0.294161	0.992941
B4	NT white (537) BR1 TR3	0.299442	0.992494
B5	NT opaque (589) BR2 TR1	0.169371	0.997756
B6	NT opaque (589) BR2 TR2	0.154268	0.99747
B7	NT opaque (589) BR2 TR3	0.165653	0.995719
B8	NT white (537) BR3 TR1	0.300107	0.994156
B9	NT white (537) BR3 TR2	0.304109	0.992029
B10	NT white (537) BR3 TR3	0.308012	0.995221
C2	Wh-GFP (612) BR1 TR1	0.287092	0.992511
C3	Wh-GFP (612) BR1 TR2	0.294683	0.990759
C4	Wh-GFP (612) BR1 TR3	0.310915	0.995714
C5	Op-GFP (629) BR2 TR1	0.150031	0.993152
C6	Op-GFP (629) BR2 TR2	0.158508	0.996168
C7	Op-GFP (629) BR2 TR3	0.150282	0.995285
C8	Wh-GFP (612) BR3 TR1	0.294055	0.99288
C9	Wh-GFP (612) BR3 TR2	0.301267	0.992383
C10	Wh-GFP (612) BR3 TR3	0.297063	0.992479
D2	Wh-mC (613) BR1 TR1	0.28366	0.992877
D3	Wh-mC (613) BR1 TR2	0.290231	0.993551
D4	Wh-mC (613) BR1 TR3	0.291722	0.993085
D5	Op-mC (642) BR2 TR1	0.156978	0.997795
D6	Op-mC (642) BR2 TR2	0.148889	0.98325
D7	Op-mC (642) BR2 TR3	0.149749	0.995627
D8	Wh-mC (613) BR3 TR1	0.293277	0.992773
D9	Wh-mC (613) BR3 TR2	0.293436	0.993269
D10	Wh-mC (613) BR3 TR3	0.295741	0.993186
E2	NT opaque (589) BR1 TR1	0.151832	0.992112
E3	NT opaque (589) BR1 TR2	0.14669	0.99473
E4	NT opaque (589) BR1 TR3	0.140617	0.993829
E5	NT white (537) BR2 TR1	0.285707	0.99285
E6	NT white (537) BR2 TR2	0.291893	0.992204
E7	NT white (537) BR2 TR3	0.29417	0.992717
E8	NT opaque (589) BR3 TR1	0.139046	0.997843
E9	NT opaque (589) BR3 TR2	0.139597	0.998374
E10	NT opaque (589) BR3 TR3	0.140581	0.997289
F2	Op-GFP (629) BR1 TR1	0.151058	0.989152
F3	Op-GFP (629) BR1 TR2	0.156253	0.989179
F4	Op-GFP (629) BR1 TR3	0.152048	0.992156
F5	Wh-GFP (612) BR2 TR1	0.298191	0.993375
F6	Wh-GFP (612) BR2 TR2	0.289078	0.99371
F7	Wh-GFP (612) BR2 TR3	0.286335	0.994885
F8	Op-GFP (629) BR3 TR1	0.140636	0.992128
F9	Op-GFP (629) BR3 TR2	0.141507	0.985216
F10	Op-GFP (629) BR3 TR3	0.138565	0.997654
G2	Op-mC (642) BR1 TR1	0.177338	0.987737
G3	Op-mC (642) BR1 TR2	0.167411	0.987253
G4	Op-mC (642) BR1 TR3	0.170692	0.987446
G5	Wh-mC (613) BR2 TR1	0.286898	0.991805
G6	Wh-mC (613) BR2 TR2	0.311925	0.991962
G7	Wh-mC (613) BR2 TR3	0.287833	0.991958
G8	Op-mC (642) BR3 TR1	0.167538	0.985059
G9	Op-mC (642) BR3 TR2	0.15498	0.983639
G10	Op-mC (642) BR3 TR3	0.128535	0.982418

## Sheet: Statistics
Average of Specific Growth Rate (average of 9 wells)
Strain	Specific Growth Rate (1/hr)
Opaque GFP (629)	0.148765
Opaque mCherry (642)	0.158012
Opaque Untagged (589)	0.14974
White GFP (612)	0.295409
White mCherry (613)	0.292747
White Untagged (537)	0.297132
Specific Growth Rate Comparisons
Welch's T-test Comparisons (2-tailed, unpaired)	p-value
Opaque GFP vs Opaque mCherry	0.11671
Opaque GFP vs Opaque Untagged	0.8315
Opaque mCherry vs Opaque Untagged	0.204459
White GFP vs White mCherry	0.486429
White GFP vs White Untagged	0.620159
White mCherry vs White Untagged	0.229113
